# Supplementary material for: Functional Assessment of Genetic Variants with Outcomes Adapted to Clinical Decision-Making
Source: PLoS Genet. 2016 Jun 6;12(6):e1006096. doi: 10.1371/journal.pgen.1006096 (PMC4894565; doi:10.1371/journal.pgen.1006096)
Supplement: S1 Table — Five-class nomenclature proposed by the International Agency for Research on Cancer (IARC) for variant classification, with specific recommendations for clinical management, depending on the probability of pathogenicity obtained by epidemiological methods [26]. (XLS) [file pgen.1006096.s030.xls]

## Sheet: paper
S1 Table. IARC variant classification
			Clinical decision-making
Class	Description	Probability of pathogenicity	Genetic testing	Surveillance recommendations
5	Definitely pathogenic	p > 0.99	Test at-risk relatives	Full high-risk surveillance
4	Likely pathogenic	0.99 ≥ p ≥ 0.95	Test at-risk relatives	Full high-risk surveillance
3	Uncertain (Variant of unknown significance)	0.95 > p ≥ 0.05	Do not use as predictive testing in at-risk relatives	Counsel based on family history and other risk factors
2	Likely neutral	0.05 > p ≥ 0.001	Do not use as predictive testing in at-risk relatives	Counsel as if no mutation detected
1	Neutral	p < 0.001	Do not use as predictive testing in at-risk relatives	Counsel as if no mutation detected
Five-class nomenclature proposed by the International Agency for Research on Cancer (IARC) for variant classification, with specific recommendations for clinical management, depending on the probability of pathogenicity obtained by epidemiological methods (Plon et al., 2008).
