# Supplementary material for: Functional Assessment of Genetic Variants with Outcomes Adapted to Clinical Decision-Making
Source: PLoS Genet. 2016 Jun 6;12(6):e1006096. doi: 10.1371/journal.pgen.1006096 (PMC4894565; doi:10.1371/journal.pgen.1006096)
Supplement: S2 Table — a Empty cell, no data. b HGVS: human genome variation society (http://www.hgvs.org/mutnomen/). c IARC classification as in S1 Table. d UMD-BRCA1 database (29-January-2015, http://www.umd.be/BRCA1/). e LOVD-IARC database (29-January-2015, http://hci-exlovd.hci.utah.edu/home.php?select_db=BRCA1). f LOVD Leiden database (29-January-2015, http://databases.lovd.nl/shared/genes/BRCA1). This database gathers all information from the literature, including functional assays, which explains the high level of ambiguous results. Blue cell, neutral; red cell, pathogenic; grey cell, conflicting reports. g Mutations recommended by the ENIGMA consortium. C64Y is namely classified as "Clinically important" which is here converted to "4/5". (XLS) [file pgen.1006096.s031.xls]

## Sheet: English
S2 Table. BRCA1 Mutations selected a
Variant	Nomenclature HGVS b	DNA Nomenclature HGVS	UMD-BRCA1 c, d	LOVD-IARC c, e	LOVD Leiden f	Millot et. al., 2012 c, g
M18T	p.Met18Thr	c.53T>C	3	4	Ambiguous	4
L22S	p.Leu22Ser	c.65T>C		5	Predicted pathogenic	5
I31M	p.Ile31Met	c.93C>G			Predicted neutral
T37K	p.Thr37Lys	c.110C>A		5	Predicted pathogenic	5
C39R	p.Cys39Arg	c.115T>C	5	5	As mutant control	5
C39Y	p.Cys39Tyr	c.116G>A			Impact on protein function
C44F	p.Cys44Phe	c.131G>T	5		Predicted pathogenic
C44Y	p.Cys44Tyr	c.131G>A	5	5		5
K45Q	p.Lys45Gln	c.133A>C	2	1	Predicted neutral	1
C47F	p.Cys47Phe	c.140G>T	5
C47G	p.Cys47Gly	c.139T>G			Predicted pathogenic
C61G	p.Cys61Gly	c.181T>G	5	5	Ambiguous	5
C64Y	p.Cys64Tyr	c.191G>A	5			4 / 5
D67Y	p.Asp67Tyr	c.199G>T	1	1	Predicted neutral	1
N132K	p.Asn132Lys	c.396C>A	2	1	Ambiguous	1
M1652I	p.Met1652Ile	c.4956G>A	1	1	Ambiguous	1
M1652T	p.Met1652Thr	c.4955T>C	2	1	Ambiguous	1
F1662S	p.Phe1662Ser	c.4985T>C			Predicted neutral	1
A1669S	p.Ala1669Ser	c.5005G>T	3		Predicted neutral
E1682K	p.Glu1682Lys	c.5044G>A		1	Predicted neutral	1
T1685A	p.Thr1685Ala	c.5053A>G	3	5	Predicted pathogenic	5
T1685I	p.Thr1685Ile	c.5054C>T		5	Predicted pathogenic	5
M1689R	p.Met1689Arg	c.5066T>G		4	Predicted pathogenic	4
R1699W	p.Arg1699Trp	c.5095C>T	5	5	Ambiguous	5
G1706E	p.Gly1706Glu	c.5117G>A	4		Predicted pathogenic	5
A1708E	p.Ala1708Glu	c.5123C>A	5	5	Ambiguous	5
S1715R	p.Ser1715Arg	c.5143A>C		5	Predicted pathogenic	5
T1720A	p.Thr1720Ala	c.5158A>G	1	1	Predicted neutral	1
G1738R	p.Gly1738Arg	c.5212G>A		5	Predicted pathogenic	5
R1751Q	p.Arg1751Gln	c.5252G>A	2	1	Ambiguous	1
L1764P	p.Leu1764Pro	c.5291T>C	3	5	Ambiguous	5
I1766S	p.Ile1766Ser	c.5297T>G		5	Ambiguous	5
M1775K	p.Met1775Lys	c.5324T>A		5	Ambiguous	5
M1775R	p.Met1775Arg	c.5324T>G	5	5	Ambiguous	5
P1776H	p.Pro1776His	c.5327C>A		2	Predicted neutral	2
G1788V	p.Gly1788Val	c.5363G>T		5	Predicted pathogenic	5
V1804D	p.Val1804Asp	c.5411T>A	1	1	Ambiguous	1
V1838E	p.Val1838Glu	c.5513T>A		5	Predicted pathogenic	5
I1858L	p.Ile1858Leu	c.5572A>C	2	1	Predicted neutral	1
P1859R	p.Pro1859Arg	c.5576C>G		1	Predicted neutral	1
a Empty cell, no data
b HGVS: human genome variation society (http://www.hgvs.org/mutnomen/).
c IARC classification as in Table S1.
d UMD-BRCA1 database (29-January-2015, http://www.umd.be/BRCA1/).
e LOVD-IARC database (29-January-2015, http://hci-exlovd.hci.utah.edu/home.php?select_db=BRCA1).
f LOVD Leiden database (29-January-2015, http://databases.lovd.nl/shared/genes/BRCA1). This database gathers all information from the literature, including functional assays, which explains the high level of ambiguous results. Blue cell, neutral; red cell, pathogenic; grey cell, conflicting reports.
g Mutations recommended by the ENIGMA consortium. C64Y is namely classified as "Clinically important" which is here converted to "4/5".
