# Supplementary material for: Functional Assessment of Genetic Variants with Outcomes Adapted to Clinical Decision-Making
Source: PLoS Genet. 2016 Jun 6;12(6):e1006096. doi: 10.1371/journal.pgen.1006096 (PMC4894565; doi:10.1371/journal.pgen.1006096)
Supplement: S3 Table — Experimental best cut-offs from Table 1. (XLS) [file pgen.1006096.s032.xls]

## Sheet: paper
S3 Table. Misclassified mutations using the experimental best cut-offs
Assay	Standard method	MWW method
Colony Size	M1652T R1699W	M1652T R1699W
Liquid Medium	M1652T C47F R1699W M1775K	L22S C39R C47F C61G R1699W
Spot Formation	K45Q L22S C47F R1699W M1775K	K45Q L22S C47F R1699W M1775K
Yeast Localization	K45Q L22S C39Y C47F R1699W M1775K M1775R	K45Q L22S C39Y C47F R1699W M1775K M1775R
Experimental best cut-offs from Table 1.
