# Supplementary material for: Functional Assessment of Genetic Variants with Outcomes Adapted to Clinical Decision-Making
Source: PLoS Genet. 2016 Jun 6;12(6):e1006096. doi: 10.1371/journal.pgen.1006096 (PMC4894565; doi:10.1371/journal.pgen.1006096)
Supplement: S4 Table — Relative median, median divided by the WT BRCA1 median or by the No siRNA median; sample size, number of values; framed mutations indicate identical p values. The "ties" column indicates the number of values repeated. For instance, in the first row, one value is repeated twice, another one four times, and a third twice ("ties" is the statistical term used to designate "identical values"). (XLS) [file pgen.1006096.s033.xls]

## Sheet: Feuil1
S4 Table. Experimental data from the 4 functional assays and the siRNA screening
Assay	Name	Median	Relative median	MWW p value	Sample size	Ties
Colony Size	BRCA1	11200	1		n = 36	2,4,2
	Vector	4146055	370.183	1.515234e-13	n = 36	0
	L1764P	328807	29.3578	2.274705e-06	n = 9	2
	M1689R	1877333	167.619	2.276350e-06	n = 9	0
	V1838E	1621333	144.762	2.276350e-06	n = 9	0
	G1706E	1536000	137.143	2.276350e-06	n = 9	0
	T1685I	1354667	120.952	2.276350e-06	n = 9	0
	A1708E	924771	82.5688	2.276350e-06	n = 9	0
	S1715R	878291	78.4188	2.276350e-06	n = 9	0
	T1685A	760367	67.8899	2.276350e-06	n = 9	0
	G1788V	531282	47.4359	2.276350e-06	n = 9	0
	I1766S	416410	37.1795	2.276350e-06	n = 9	0
	C44F	145000	12.9464	2.276350e-06	n = 9	0
	C44Y	117651	10.5046	2.276350e-06	n = 9	0
	G1738R	92855	8.29063	2.276350e-06	n = 9	0
	C39Y	79733	7.11902	2.276350e-06	n = 9	0
	C64Y	60624	5.41286	2.276350e-06	n = 9	0
	C39R	49867	4.45241	2.276350e-06	n = 9	0
	M1775R	49299	4.4017	2.276350e-06	n = 9	0
	M1652T	45108	4.0275	2.276350e-06	n = 9	0
	M1775K	42120	3.76071	2.276350e-06	n = 9	0
	L22S	38507	3.43812	2.276350e-06	n = 9	0
	C61G	27024	2.41286	2.606554e-06	n = 9	0
	T37K	28053	2.50473	4.446440e-06	n = 9	0
	M18T	29182	2.60554	2.951174e-05	n = 9	0
	C47G	29000	2.58929	1.323210e-04	n = 9	0
	C47F	17920	1.6	1.835069e-04	n = 9	2
	K45Q	17900	1.59821	0.0184710518614082525	n = 9	0
	R1699W	13300	1.1875	0.2302354198061955237	n = 9	2
	D67Y	11520	1.02857	0.4604291821344998481	n = 9	0
	E1682K	11303	1.0092	0.4660662497636753332	n = 9	2
	N132K	10200	0.910714	0.4943379145802865859	n = 9	0
	P1776H	12253	1.09402	0.5169816950327198457	n = 9	0
	F1662S	11966	1.06839	0.6279557960277021289	n = 9	0
	T1720A	9042	0.807321	0.6492252229136958874	n = 9	2
	I1858L	10773	0.961875	0.6853049210510774314	n = 9	2
	A1669S	10243	0.914554	0.7566189006559524977	n = 9	0
	P1859R	10300	0.919643	0.8465966574550906065	n = 9	2
	M1652I	10070	0.899107	0.8532174576053266346	n = 9	2
	R1751Q	9300	0.830357	0.9619810348434899572	n = 9	0
	I31M	7600	0.678571	0.9619810348434899572	n = 9	0
	V1804D	6239	0.557054	0.9976319137889332334	n = 9	0
Liquid Medium	BRCA1	0.144	1		n = 36	2, 2, 2, 4, 2, 2, 2, 2
	Vector	0.448	3.11111	1.510622e-13	n = 36	2, 2
	A1708E	0.368	2.55556	2.264851e-06	n = 9	2, 2
	C44F	0.239	1.65972	2.264851e-06	n = 9	2, 2
	G1788V	0.407	2.82639	2.266490e-06	n = 9	2
	G1706E	0.397	2.75694	2.266490e-06	n = 9	2
	I1766S	0.393	2.72917	2.266490e-06	n = 9	2
	M1689R	0.388	2.69444	2.266490e-06	n = 9	2
	T1685I	0.387	2.6875	2.266490e-06	n = 9	2
	T1685A	0.338	2.34722	2.266490e-06	n = 9	2
	C44Y	0.204	1.41667	2.266490e-06	n = 9	2
	V1838E	0.405	2.8125	2.268131e-06	n = 9	0
	S1715R	0.387	2.6875	2.268131e-06	n = 9	0
	L1764P	0.361	2.50694	2.268131e-06	n = 9	0
	G1738R	0.295	2.04861	2.268131e-06	n = 9	0
	C39Y	0.205	1.42361	2.268131e-06	n = 9	0
	C47G	0.186	1.29167	1.594213e-05	n = 9	2, 2
	T37K	0.190	1.31944	2.606480e-05	n = 9	2
	M18T	0.184	1.27778	7.096329e-05	n = 9	0
	M1775R	0.177	1.22917	1.116480e-04	n = 9	2
	C64Y	0.182	1.26389	1.641808e-04	n = 9	0
	M1775K	0.170	1.18056	2.152737e-04	n = 9	0
	K45Q	0.172	1.19444	2.526677e-04	n = 9	0
	C61G	0.173	1.20139	3.118077e-04	n = 9	0
	M1652T	0.195	1.35417	3.279441e-04	n = 9	0
	L22S	0.162	1.125	6.346827e-04	n = 9	2
	D67Y	0.161	1.11806	0.0043108868173617884	n = 9	2
	C39R	0.174	1.20833	0.0048755976324813856	n = 9	0
	C47F	0.161	1.11806	0.0057497334195825249	n = 9	2
	N132K	0.152	1.05556	0.1136660718705307938	n = 9	0
	I1858L	0.152	1.05556	0.1434656399958101347	n = 9	0
	P1859R	0.144	1	0.1853384111507014043	n = 9	2
	V1804D	0.158	1.09722	0.2568378526562776765	n = 9	0
	A1669S	0.158	1.09722	0.2568447967519839059	n = 9	0
	E1682K	0.148	1.02778	0.3613056803591045973	n = 9	0
	R1699W	0.154	1.06944	0.4491694377259908277	n = 9	0
	T1720A	0.142	0.986111	0.4830127077145046077	n = 9	2
	M1652I	0.141	0.979167	0.8068922049917628403	n = 9	2, 2
	I31M	0.139	0.965278	0.8220402013577042810	n = 9	0
	P1776H	0.134	0.930556	0.8835070202068154854	n = 9	0
	F1662S	0.130	0.902778	0.9487627758129135724	n = 9	2
	R1751Q	0.128	0.888889	0.9979400197432480857	n = 9	3, 2
Spot Formation	BRCA1	0.32011331	1		n = 12	0
	I1858L	0.46986945	1.46782	0.994594772	n = 3	0
	D67Y	0.39541215	1.23523	0.994594772	n = 3	0
	L22S	0.40228548	1.2567	0.991872140	n = 3	0
	M1775K	0.37789528	1.1805	0.991872140	n = 3	0
	N132K	0.37003058	1.15594	0.991872140	n = 3	0
	R1699W	0.3539823	1.1058	0.982649712	n = 3	0
	C47F	0.33136225	1.03514	0.936900008	n = 3	0
	M1652I	0.33056577	1.03265	0.788446042	n = 3	0
	F1662S	0.32405386	1.01231	0.788446042	n = 3	0
	V1804D	0.35462842	1.10782	0.743893964	n = 3	0
	T1720A	0.34723473	1.08472	0.743893964	n = 3	0
	R1751Q	0.32063492	1.00163	0.743893964	n = 3	0
	P1776H	0.34312296	1.07188	0.694887867	n = 3	0
	P1859R	0.32621083	1.01905	0.694887867	n = 3	0
	E1682K	0.31781733	0.992828	0.470973919	n = 3	0
	M1652T	0.31916635	0.997042	0.357888106	n = 3	0
	I31M	0.31843575	0.994759	0.357888106	n = 3	0
	A1669S	0.3021984	0.944036	0.305112133	n = 3	0
	M1775R	0.2877229	0.898816	0.024638246	n = 3	0
	M18T	0.23936689	0.747757	0.017350288	n = 3	0
	T37K	0.24777513	0.774023	0.008127860	n = 3	0
	C39Y	0.24834054	0.775789	0.005405228	n = 3	0
	K45Q	0.23125	0.7224	0.005405228	n = 3	0
	C47G	0.22693483	0.70892	0.005405228	n = 3	0
	C61G	0.22481563	0.7023	0.005405228	n = 3	0
	G1738R	0.20485484	0.639945	0.005405228	n = 3	0
	C64Y	0.20008394	0.625041	0.005405228	n = 3	0
	V1838E	0.19506031	0.609348	0.005405228	n = 3	0
	C44Y	0.18793555	0.587091	0.005405228	n = 3	0
	G1788V	0.17286119	0.54	0.005405228	n = 3	0
	L1764P	0.1658962	0.518242	0.005405228	n = 3	0
	T1685I	0.1631555	0.50968	0.005405228	n = 3	0
	C39R	0.15864589	0.495593	0.005405228	n = 3	0
	C44F	0.13445378	0.420019	0.005405228	n = 3	0
	I1766S	0.13080603	0.408624	0.005405228	n = 3	0
	T1685A	0.10702164	0.334324	0.005405228	n = 3	0
	A1708E	0.09740219	0.304274	0.005405228	n = 3	0
	M1689R	0.09630668	0.300852	0.005405228	n = 3	0
	S1715R	0.09555141	0.298492	0.005405228	n = 3	0
	G1706E	0.08198442	0.256111	0.005405228	n = 3	0
Yeast Localization	BRCA1	0.03011169	1		n = 12	0
	V1838E	1	33.2097	0.005733011	n = 3	2
	G1788V	0.997409639	33.1237	0.005769994	n = 3	0
	S1715R	0.994699804	33.0337	0.005769994	n = 3	0
	G1706E	0.984477893	32.6942	0.005769994	n = 3	0
	A1708E	0.973875384	32.3421	0.005769994	n = 3	0
	I1766S	0.968397449	32.1602	0.005769994	n = 3	0
	M1689R	0.781520693	25.9541	0.005769994	n = 3	0
	L1764P	0.743579501	24.694	0.005769994	n = 3	0
	C39R	0.471397699	15.655	0.005769994	n = 3	0
	G1738R	0.445016465	14.7789	0.005769994	n = 3	0
	T1685I	0.439432238	14.5934	0.005769994	n = 3	0
	T1685A	0.412329078	13.6933	0.005769994	n = 3	0
	C44Y	0.392917208	13.0487	0.005769994	n = 3	0
	C44F	0.375284774	12.4631	0.005769994	n = 3	0
	T37K	0.231694699	7.69451	0.005769994	n = 3	0
	C61G	0.136232412	4.52424	0.008619510	n = 3	0
	C64Y	0.338020871	11.2256	0.035598445	n = 3	0
	K45Q	0.07699986	2.55714	0.035598445	n = 3	0
	M18T	0.058713945	1.94987	0.048469094	n = 3	0
	C47G	0.065395263	2.17176	0.064817290	n = 3	0
	N132K	0.055921083	1.85712	0.306715686	n = 3	0
	M1652T	0.033521303	1.11323	0.414296538	n = 3	0
	F1662S	0.033474118	1.11167	0.585703462	n = 3	0
	C39Y	0.019811089	0.65792	0.640891935	n = 3	0
	M1652I	0.019508914	0.647885	0.693284314	n = 3	0
	I31M	0.017313313	0.57497	0.741998532	n = 3	0
	P1776H	0.020958299	0.696019	0.825927688	n = 3	0
	A1669S	0.007331425	0.243474	0.825927688	n = 3	0
	R1751Q	0.018504379	0.614525	0.860491843	n = 3	0
	T1720A	0.004224351	0.140289	0.860491843	n = 3	0
	R1699W	0.014217152	0.472147	0.890064145	n = 3	0
	P1859R	0.002212185	0.073466	0.964401555	n = 3	0
	M1775R	0.013772868	0.457393	0.974325834	n = 3	0
	C47F	0.010335247	0.34323	0.974325834	n = 3	0
	E1682K	0.004404384	0.146268	0.987364419	n = 3	0
	L22S	0.00298102	0.0989988	0.987364419	n = 3	0
	D67Y	0.007577277	0.251639	0.994230006	n = 3	0
	M1775K	0.00712358	0.236572	0.994230006	n = 3	0
	I1858L	0.002357164	0.0782807	0.996210204	n = 3	0
	V1804D	0.001647348	0.0547079	0.996210204	n = 3	0
siRNA	No siRNA	945	1		n = 1,140	810 values at least twice
	KIF11	206	0.217989	2.78207e-07	n = 12	0
	GL2	1002	1.06032	0.712549	n = 12	0
	GOLGA2	1091.64	1.15517	0.981009	n = 12	0
	GTSE1	843	0.892063	0.00532608	n = 12	0
	ITGA2	840.5	0.889418	0.623738	n = 12	0
	KCNC3	822.5	0.87037	0.0192757	n = 12	0
	LIN7A	1086.5	1.14974	0.957604	n = 12	0
	PSMB1	625	0.661376	6.61498e-05	n = 12	0
	RHOBTB3	817.5	0.865079	0.318506	n = 12	0
	RRM2	418	0.442328	6.51502e-09	n = 12	0
	SOX13	972	1.02857	0.623738	n = 12	0
Relative median, median divided by the WT BRCA1 median or by the No siRNA median; sample size, number of values; framed mutations indicate identical p values. The "ties" column indicates the number of values repeated. For instance, in the first row, one value is repeated twice, another one four times, and a third twice ("ties" is the statistical term used to designate "identical values").

## Sheet: Feuil1 (2)
Supp. Table S3. Results of the MWW method a
Figure	Comparison	Sample parameters	Sample size	Alternative hypothesis b	P-value	Round	Median.value	p.value
2	BRCA1	me = 11,200	n = 36
	Vector	me = 4,146,055	n = 36	P(XVector > XBRCA1) > P(XVector < XBRCA1)	1.515234e-13	2e-13	4146055	1.51523e-13
	L1764P	me = 328,807	n = 9	P(XL1764P > XBRCA1) > P(XL1764P < XBRCA1)	2.274705e-06	2e-6	328807	2.2747e-06
	M1689R	me = 1,877,333	n = 9	P(XM1689R > XBRCA1) > P(XM1689R < XBRCA1)	2.276350e-06	2e-6	1877333	2.27635e-06
	V1838E	me = 1,621,333	n = 9	P(XV1838E > XBRCA1) > P(XV1838E < XBRCA1)	2.276350e-06	2e-6	1621333	2.27635e-06
	G1706E	me = 1,536,000	n = 9	P(XG1706E > XBRCA1) > P(XG1706E < XBRCA1)	2.276350e-06	2e-6	1536000	2.27635e-06
	T1685I	me = 1,354,667	n = 9	P(XT1685I > XBRCA1) > P(XT1685I < XBRCA1)	2.276350e-06	2e-6	1354667	2.27635e-06
	A1708E	me = 924,771	n = 9	P(XA1708E > XBRCA1) > P(XA1708E < XBRCA1)	2.276350e-06	2e-6	924771	2.27635e-06
	S1715R	me = 878,291	n = 9	P(XS1715R > XBRCA1) > P(XS1715R < XBRCA1)	2.276350e-06	2e-6	878291	2.27635e-06
	T1685A	me = 760,367	n = 9	P(XT1685A > XBRCA1) > P(XT1685A < XBRCA1)	2.276350e-06	2e-6	760367	2.27635e-06
	G1788V	me = 531,282	n = 9	P(XG1788V > XBRCA1) > P(XG1788V < XBRCA1)	2.276350e-06	2e-6	531282	2.27635e-06
	I1766S	me = 416,410	n = 9	P(XI1766S > XBRCA1) > P(XI1766S < XBRCA1)	2.276350e-06	2e-6	416410	2.27635e-06
	C44F	me = 145,000	n = 9	P(XC44F > XBRCA1) > P(XC44F < XBRCA1)	2.276350e-06	2e-6	145000	2.27635e-06
	C44Y	me = 117,651	n = 9	P(XC44Y > XBRCA1) > P(XC44Y < XBRCA1)	2.276350e-06	2e-6	117651	2.27635e-06
	G1738R	me = 92,855	n = 9	P(XG1738R > XBRCA1) > P(XG1738R < XBRCA1)	2.276350e-06	2e-6	92854.7	2.27635e-06
	C39Y	me = 79,733	n = 9	P(XC39Y > XBRCA1) > P(XC39Y < XBRCA1)	2.276350e-06	2e-6	79733.3	2.27635e-06
	C64Y	me = 60,624	n = 9	P(XC64Y > XBRCA1) > P(XC64Y < XBRCA1)	2.276350e-06	2e-6	60623.8	2.27635e-06
	C39R	me = 49,867	n = 9	P(XC39R > XBRCA1) > P(XC39R < XBRCA1)	2.276350e-06	2e-6	49866.7	2.27635e-06
	M1775R	me = 49,299	n = 9	P(XM1775R > XBRCA1) > P(XM1775R < XBRCA1)	2.276350e-06	2e-6	49299.1	2.27635e-06
	M1652T	me = 45,108	n = 9	P(XM1652T > XBRCA1) > P(XM1652T < XBRCA1)	2.276350e-06	2e-6	45108.3	2.27635e-06
	M1775K	me = 42,120	n = 9	P(XM1775K > XBRCA1) > P(XM1775K < XBRCA1)	2.276350e-06	2e-6	42119.7	2.27635e-06
	L22S	me = 38,507	n = 9	P(XL22S > XBRCA1) > P(XL22S < XBRCA1)	2.276350e-06	2e-6	38506.7	2.27635e-06
	C61G	me = 27,024	n = 9	P(XC61G > XBRCA1) > P(XC61G < XBRCA1)	2.606554e-06	3e-6	27023.8	2.60655e-06
	T37K	me = 28,053	n = 9	P(XT37K > XBRCA1) > P(XT37K < XBRCA1)	4.446440e-06	4e-6	28053.3	4.44644e-06
	M18T	me = 29,182	n = 9	P(XM18T > XBRCA1) > P(XM18T < XBRCA1)	2.951174e-05	3e-5	29181.7	2.95117e-05
	C47G	me = 29,000	n = 9	P(XC47G > XBRCA1) > P(XC47G < XBRCA1)	1.323210e-04	1e-4	29000	0.000132321
	C47F	me = 17,920	n = 9	P(XC47F > XBRCA1) > P(XC47F < XBRCA1)	1.835069e-04	2e-4	17920	0.000183507
	K45Q	me = 17,900	n = 9	P(XK45Q > XBRCA1) > P(XK45Q < XBRCA1)	0.0184710518614082525	0.02	17900	0.0184711
	R1699W	me = 13,300	n = 9	P(XR1699W > XBRCA1) > P(XR1699W < XBRCA1)	0.2302354198061955237	0.230	13300	0.230235
	D67Y	me = 11,520	n = 9	P(XD67Y > XBRCA1) > P(XD67Y < XBRCA1)	0.4604291821344998481	0.460	11520	0.460429
	E1682K	me = 11,303	n = 9	P(XE1682K > XBRCA1) > P(XE1682K < XBRCA1)	0.4660662497636753332	0.466	11302.8	0.466066
	N132K	me = 10,200	n = 9	P(XN132K > XBRCA1) > P(XN132K < XBRCA1)	0.4943379145802865859	0.494	10200	0.494338
	P1776H	me = 12,253	n = 9	P(XP1776H > XBRCA1) > P(XP1776H < XBRCA1)	0.5169816950327198457	0.517	12253	0.516982
	F1662S	me = 11,966	n = 9	P(XF1662S > XBRCA1) > P(XF1662S < XBRCA1)	0.6279557960277021289	0.628	11965.8	0.627956
	T1720A	me = 9,042	n = 9	P(XT1720A > XBRCA1) > P(XT1720A < XBRCA1)	0.6492252229136958874	0.649	9042.2	0.649225
	I1858L	me = 10,773	n = 9	P(XI1858L > XBRCA1) > P(XI1858L < XBRCA1)	0.6853049210510774314	0.685	10773.3	0.685305
	A1669S	me = 10,243	n = 9	P(XA1669S > XBRCA1) > P(XA1669S < XBRCA1)	0.7566189006559524977	0.757	10242.7	0.756619
	P1859R	me = 10,300	n = 9	P(XP1859R > XBRCA1) > P(XP1859R < XBRCA1)	0.8465966574550906065	0.847	10300	0.846597
	M1652I	me = 10,070	n = 9	P(XM1652I > XBRCA1) > P(XM1652I < XBRCA1)	0.8532174576053266346	0.853	10069.7	0.853217
	R1751Q	me = 9,300	n = 9	P(XR1751Q > XBRCA1) > P(XR1751Q < XBRCA1)	0.9619810348434899572	0.962	9300	0.961981
	I31M	me = 7,600	n = 9	P(XI31M > XBRCA1) > P(XI31M < XBRCA1)	0.9619810348434899572	0.962	7600	0.961981
	V1804D	me = 6,239	n = 9	P(XV1804D > XBRCA1) > P(XV1804D < XBRCA1)	0.9976319137889332334	0.998	6238.53	0.997632
3	BRCA1	me = 0.144	n = 36
	Vector	me = 0.448	n = 36	P(XVector > XBRCA1) > P(XVector < XBRCA1)	1.510622e-13	2e-13	0.448	1.51062e-13
	A1708E	me = 0.368	n = 9	P(XA1708E > XBRCA1) > P(XA1708E < XBRCA1)	2.264851e-06	2e-6	0.368	2.26485e-06
	C44F	me = 0.239	n = 9	P(XC44F > XBRCA1) > P(XC44F < XBRCA1)	2.264851e-06	2e-6	0.239	2.26485e-06
	G1788V	me = 0.407	n = 9	P(XG1788V > XBRCA1) > P(XG1788V < XBRCA1)	2.266490e-06	2e-6	0.407	2.26649e-06
	G1706E	me = 0.397	n = 9	P(XG1706E > XBRCA1) > P(XG1706E < XBRCA1)	2.266490e-06	2e-6	0.397	2.26649e-06
	I1766S	me = 0.393	n = 9	P(XI1766S > XBRCA1) > P(XI1766S < XBRCA1)	2.266490e-06	2e-6	0.393	2.26649e-06
	M1689R	me = 0.388	n = 9	P(XM1689R > XBRCA1) > P(XM1689R < XBRCA1)	2.266490e-06	2e-6	0.388	2.26649e-06
	T1685I	me = 0.387	n = 9	P(XT1685I > XBRCA1) > P(XT1685I < XBRCA1)	2.266490e-06	2e-6	0.387	2.26649e-06
	T1685A	me = 0.338	n = 9	P(XT1685A > XBRCA1) > P(XT1685A < XBRCA1)	2.266490e-06	2e-6	0.338	2.26649e-06
	C44Y	me = 0.204	n = 9	P(XC44Y > XBRCA1) > P(XC44Y < XBRCA1)	2.266490e-06	2e-6	0.204	2.26649e-06
	V1838E	me = 0.405	n = 9	P(XV1838E > XBRCA1) > P(XV1838E < XBRCA1)	2.268131e-06	2e-6	0.405	2.26813e-06
	S1715R	me = 0.387	n = 9	P(XS1715R > XBRCA1) > P(XS1715R < XBRCA1)	2.268131e-06	2e-6	0.387	2.26813e-06
	L1764P	me = 0.361	n = 9	P(XL1764P > XBRCA1) > P(XL1764P < XBRCA1)	2.268131e-06	2e-6	0.361	2.26813e-06
	G1738R	me = 0.295	n = 9	P(XG1738R > XBRCA1) > P(XG1738R < XBRCA1)	2.268131e-06	2e-6	0.295	2.26813e-06
	C39Y	me = 0.205	n = 9	P(XC39Y > XBRCA1) > P(XC39Y < XBRCA1)	2.268131e-06	2e-6	0.205	2.26813e-06
	C47G	me = 0.186	n = 9	P(XC47G > XBRCA1) > P(XC47G < XBRCA1)	1.594213e-05	2e-5	0.186	1.59421e-05
	T37K	me = 0.190	n = 9	P(XT37K > XBRCA1) > P(XT37K < XBRCA1)	2.606480e-05	3e-5	0.19	2.60648e-05
	M18T	me = 0.184	n = 9	P(XM18T > XBRCA1) > P(XM18T < XBRCA1)	7.096329e-05	7e-5	0.184	7.09633e-05
	M1775R	me = 0.177	n = 9	P(XM1775R > XBRCA1) > P(XM1775R < XBRCA1)	1.116480e-04	1e-4	0.177	0.000111648
	C64Y	me = 0.182	n = 9	P(XC64Y > XBRCA1) > P(XC64Y < XBRCA1)	1.641808e-04	2e-4	0.182	0.000164181
	M1775K	me = 0.170	n = 9	P(XM1775K > XBRCA1) > P(XM1775K < XBRCA1)	2.152737e-04	2e-4	0.17	0.000215274
	K45Q	me = 0.172	n = 9	P(XK45Q > XBRCA1) > P(XK45Q < XBRCA1)	2.526677e-04	3e-4	0.172	0.000252668
	C61G	me = 0.173	n = 9	P(XC61G > XBRCA1) > P(XC61G < XBRCA1)	3.118077e-04	3e-4	0.173	0.000311808
	M1652T	me = 0.195	n = 9	P(XM1652T > XBRCA1) > P(XM1652T < XBRCA1)	3.279441e-04	3e-4	0.195	0.000327944
	L22S	me = 0.162	n = 9	P(XL22S > XBRCA1) > P(XL22S < XBRCA1)	6.346827e-04	6e-4	0.193	0.000634683
	D67Y	me = 0.161	n = 9	P(XD67Y > XBRCA1) > P(XD67Y < XBRCA1)	0.0043108868173617884	0.004	0.161	0.00431089
	C39R	me = 0.174	n = 9	P(XC39R > XBRCA1) > P(XC39R < XBRCA1)	0.0048755976324813856	0.005	0.174	0.0048756
	C47F	me = 0.161	n = 9	P(XC47F > XBRCA1) > P(XC47F < XBRCA1)	0.0057497334195825249	0.006	0.161	0.00574973
	N132K	me = 0.152	n = 9	P(XN132K > XBRCA1) > P(XN132K < XBRCA1)	0.1136660718705307938	0.114	0.152	0.113666
	I1858L	me = 0.152	n = 9	P(XI1858L > XBRCA1) > P(XI1858L < XBRCA1)	0.1434656399958101347	0.143	0.152	0.143466
	P1859R	me = 0.144	n = 9	P(XP1859R > XBRCA1) > P(XP1859R < XBRCA1)	0.1853384111507014043	0.185	0.144	0.185338
	V1804D	me = 0.158	n = 9	P(XV1804D > XBRCA1) > P(XV1804D < XBRCA1)	0.2568378526562776765	0.257	0.158	0.256838
	A1669S	me = 0.158	n = 9	P(XA1669S > XBRCA1) > P(XA1669S < XBRCA1)	0.2568447967519839059	0.257	0.158	0.256845
	E1682K	me = 0.148	n = 9	P(XE1682K > XBRCA1) > P(XE1682K < XBRCA1)	0.3613056803591045973	0.361	0.148	0.361306
	R1699W	me = 0.154	n = 9	P(XR1699W > XBRCA1) > P(XR1699W < XBRCA1)	0.4491694377259908277	0.449	0.154	0.449169
	T1720A	me = 0.142	n = 9	P(XT1720A > XBRCA1) > P(XT1720A < XBRCA1)	0.4830127077145046077	0.483	0.142	0.483013
	M1652I	me = 0.141	n = 9	P(XM1652I > XBRCA1) > P(XM1652I < XBRCA1)	0.8068922049917628403	0.807	0.141	0.806892
	I31M	me = 0.139	n = 9	P(XI31M > XBRCA1) > P(XI31M < XBRCA1)	0.8220402013577042810	0.822	0.139	0.82204
	P1776H	me = 0.134	n = 9	P(XP1776H > XBRCA1) > P(XP1776H < XBRCA1)	0.8835070202068154854	0.884	0.134	0.883507
	F1662S	me = 0.130	n = 9	P(XF1662S > XBRCA1) > P(XF1662S < XBRCA1)	0.9487627758129135724	0.949	0.13	0.948763
	R1751Q	me = 0.128	n = 9	P(XR1751Q > XBRCA1) > P(XR1751Q < XBRCA1)	0.9979400197432480857	0.998	0.128	0.99794
4	BRCA1	me = 0.32011331	n = 12				0.320113
	I1858L	me = 0.46986945	n = 3	P(XI1858L > XBRCA1) < P(XI1858L < XBRCA1)	0.994594772	0.995	0.469869	0.994595
	D67Y	me = 0.39541215	n = 3	P(XD67Y > XBRCA1) < P(XD67Y < XBRCA1)	0.994594772	0.995	0.395412	0.994595
	L22S	me = 0.40228548	n = 3	P(XL22S > XBRCA1) < P(XL22S < XBRCA1)	0.991872140	0.992	0.402285	0.991872
	M1775K	me = 0.37789528	n = 3	P(XM1775K > XBRCA1) < P(XM1775K < XBRCA1)	0.991872140	0.992	0.377895	0.991872
	N132K	me = 0.37003058	n = 3	P(XN132K > XBRCA1) < P(XN132K < XBRCA1)	0.991872140	0.992	0.370031	0.991872
	R1699W	me = 0.3539823	n = 3	P(XR1699W > XBRCA1) < P(XR1699W < XBRCA1)	0.982649712	0.983	0.353982	0.98265
	C47F	me = 0.33136225	n = 3	P(XC47F > XBRCA1) < P(XC47F < XBRCA1)	0.936900008	0.937	0.331362	0.9369
	M1652I	me = 0.33056577	n = 3	P(XM1652I > XBRCA1) < P(XM1652I < XBRCA1)	0.788446042	0.788	0.330566	0.788446
	F1662S	me = 0.32405386	n = 3	P(XF1662S > XBRCA1) < P(XF1662S < XBRCA1)	0.788446042	0.788	0.324054	0.788446
	V1804D	me = 0.35462842	n = 3	P(XV1804D > XBRCA1) < P(XV1804D < XBRCA1)	0.743893964	0.744	0.354628	0.743894
	T1720A	me = 0.34723473	n = 3	P(XT1720A > XBRCA1) < P(XT1720A < XBRCA1)	0.743893964	0.744	0.347235	0.743894
	R1751Q	me = 0.32063492	n = 3	P(XR1751Q > XBRCA1) < P(XR1751Q < XBRCA1)	0.743893964	0.744	0.320635	0.743894
	P1776H	me = 0.34312296	n = 3	P(XP1776H > XBRCA1) < P(XP1776H < XBRCA1)	0.694887867	0.695	0.343123	0.694888
	P1859R	me = 0.32621083	n = 3	P(XP1859R > XBRCA1) < P(XP1859R < XBRCA1)	0.694887867	0.695	0.326211	0.694888
	E1682K	me = 0.31781733	n = 3	P(XE1682K > XBRCA1) < P(XE1682K < XBRCA1)	0.470973919	0.471	0.317817	0.470974
	M1652T	me = 0.31916635	n = 3	P(XM1652T > XBRCA1) < P(XM1652T < XBRCA1)	0.357888106	0.358	0.319166	0.357888
	I31M	me = 0.31843575	n = 3	P(XI31M > XBRCA1) < P(XI31M < XBRCA1)	0.357888106	0.358	0.318436	0.357888
	A1669S	me = 0.3021984	n = 3	P(XA1669S > XBRCA1) < P(XA1669S < XBRCA1)	0.305112133	0.305	0.302198	0.305112
	M1775R	me = 0.2877229	n = 3	P(XM1775R > XBRCA1) < P(XM1775R < XBRCA1)	0.024638246	0.025	0.287723	0.0246382
	M18T	me = 0.23936689	n = 3	P(XM18T > XBRCA1) < P(XM18T < XBRCA1)	0.017350288	0.017	0.239367	0.0173503
	T37K	me = 0.24777513	n = 3	P(XT37K > XBRCA1) < P(XT37K < XBRCA1)	0.008127860	0.008	0.247775	0.00812786
	C39Y	me = 0.24834054	n = 3	P(XC39Y > XBRCA1) < P(XC39Y < XBRCA1)	0.005405228	0.005	0.248341	0.00540523
	K45Q	me = 0.23125	n = 3	P(XK45Q > XBRCA1) < P(XK45Q < XBRCA1)	0.005405228	0.005	0.23125	0.00540523
	C47G	me = 0.22693483	n = 3	P(XC47G > XBRCA1) < P(XC47G < XBRCA1)	0.005405228	0.005	0.226935	0.00540523
	C61G	me = 0.22481563	n = 3	P(XC61G > XBRCA1) < P(XC61G < XBRCA1)	0.005405228	0.005	0.224816	0.00540523
	G1738R	me = 0.20485484	n = 3	P(XG1738R > XBRCA1) < P(XG1738R < XBRCA1)	0.005405228	0.005	0.204855	0.00540523
	C64Y	me = 0.20008394	n = 3	P(XC64Y > XBRCA1) < P(XC64Y < XBRCA1)	0.005405228	0.005	0.200084	0.00540523
	V1838E	me = 0.19506031	n = 3	P(XV1838E > XBRCA1) < P(XV1838E < XBRCA1)	0.005405228	0.005	0.19506	0.00540523
	C44Y	me = 0.18793555	n = 3	P(XC44Y > XBRCA1) < P(XC44Y < XBRCA1)	0.005405228	0.005	0.187936	0.00540523
	G1788V	me = 0.17286119	n = 3	P(XG1788V > XBRCA1) < P(XG1788V < XBRCA1)	0.005405228	0.005	0.172861	0.00540523
	L1764P	me = 0.1658962	n = 3	P(XL1764P > XBRCA1) < P(XL1764P < XBRCA1)	0.005405228	0.005	0.165896	0.00540523
	T1685I	me = 0.1631555	n = 3	P(XT1685I > XBRCA1) < P(XT1685I < XBRCA1)	0.005405228	0.005	0.163156	0.00540523
	C39R	me = 0.15864589	n = 3	P(XC39R > XBRCA1) < P(XC39R < XBRCA1)	0.005405228	0.005	0.158646	0.00540523
	C44F	me = 0.13445378	n = 3	P(XC44F > XBRCA1) < P(XC44F < XBRCA1)	0.005405228	0.005	0.134454	0.00540523
	I1766S	me = 0.13080603	n = 3	P(XI1766S > XBRCA1) < P(XI1766S < XBRCA1)	0.005405228	0.005	0.130806	0.00540523
	T1685A	me = 0.10702164	n = 3	P(XT1685A > XBRCA1) < P(XT1685A < XBRCA1)	0.005405228	0.005	0.107022	0.00540523
	A1708E	me = 0.09740219	n = 3	P(XA1708E > XBRCA1) < P(XA1708E < XBRCA1)	0.005405228	0.005	0.0974022	0.00540523
	M1689R	me = 0.09630668	n = 3	P(XM1689R > XBRCA1) < P(XM1689R < XBRCA1)	0.005405228	0.005	0.0963067	0.00540523
	S1715R	me = 0.09555141	n = 3	P(XS1715R > XBRCA1) < P(XS1715R < XBRCA1)	0.005405228	0.005	0.0955514	0.00540523
	G1706E	me = 0.08198442	n = 3	P(XG1706E > XBRCA1) < P(XG1706E < XBRCA1)	0.005405228	0.005	0.0819844	0.00540523
5	BRCA1	me = 0.03011169	n = 12				0.0301117
	V1838E	me = 1	n = 3	P(XV1838E > XBRCA1) > P(XV1838E < XBRCA1)	0.005733011	0.006	1	0.00573301
	G1788V	me = 0.997409639	n = 3	P(XG1788V > XBRCA1) > P(XG1788V < XBRCA1)	0.005769994	0.006	0.99741	0.00576999
	S1715R	me = 0.994699804	n = 3	P(XS1715R > XBRCA1) > P(XS1715R < XBRCA1)	0.005769994	0.006	0.9947	0.00576999
	G1706E	me = 0.984477893	n = 3	P(XG1706E > XBRCA1) > P(XG1706E < XBRCA1)	0.005769994	0.006	0.984478	0.00576999
	A1708E	me = 0.973875384	n = 3	P(XA1708E > XBRCA1) > P(XA1708E < XBRCA1)	0.005769994	0.006	0.973875	0.00576999
	I1766S	me = 0.968397449	n = 3	P(XI1766S > XBRCA1) > P(XI1766S < XBRCA1)	0.005769994	0.006	0.968397	0.00576999
	M1689R	me = 0.781520693	n = 3	P(XM1689R > XBRCA1) > P(XM1689R < XBRCA1)	0.005769994	0.006	0.781521	0.00576999
	L1764P	me = 0.743579501	n = 3	P(XL1764P > XBRCA1) > P(XL1764P < XBRCA1)	0.005769994	0.006	0.74358	0.00576999
	C39R	me = 0.471397699	n = 3	P(XC39R > XBRCA1) > P(XC39R < XBRCA1)	0.005769994	0.006	0.471398	0.00576999
	G1738R	me = 0.445016465	n = 3	P(XG1738R > XBRCA1) > P(XG1738R < XBRCA1)	0.005769994	0.006	0.445016	0.00576999
	T1685I	me = 0.439432238	n = 3	P(XT1685I > XBRCA1) > P(XT1685I < XBRCA1)	0.005769994	0.006	0.439432	0.00576999
	T1685A	me = 0.412329078	n = 3	P(XT1685A > XBRCA1) > P(XT1685A < XBRCA1)	0.005769994	0.006	0.412329	0.00576999
	C44Y	me = 0.392917208	n = 3	P(XC44Y > XBRCA1) > P(XC44Y < XBRCA1)	0.005769994	0.006	0.392917	0.00576999
	C44F	me = 0.375284774	n = 3	P(XC44F > XBRCA1) > P(XC44F < XBRCA1)	0.005769994	0.006	0.375285	0.00576999
	T37K	me = 0.231694699	n = 3	P(XT37K > XBRCA1) > P(XT37K < XBRCA1)	0.005769994	0.006	0.231695	0.00576999
	C61G	me = 0.136232412	n = 3	P(XC61G > XBRCA1) > P(XC61G < XBRCA1)	0.008619510	0.009	0.136232	0.00861951
	C64Y	me = 0.338020871	n = 3	P(XC64Y > XBRCA1) > P(XC64Y < XBRCA1)	0.035598445	0.036	0.338021	0.0355984
	K45Q	me = 0.07699986	n = 3	P(XK45Q > XBRCA1) > P(XK45Q < XBRCA1)	0.035598445	0.036	0.0769999	0.0355984
	M18T	me = 0.058713945	n = 3	P(XM18T > XBRCA1) > P(XM18T < XBRCA1)	0.048469094	0.048	0.0587139	0.0484691
	C47G	me = 0.065395263	n = 3	P(XC47G > XBRCA1) > P(XC47G < XBRCA1)	0.064817290	0.065	0.0653953	0.0648173
	N132K	me = 0.055921083	n = 3	P(XN132K > XBRCA1) > P(XN132K < XBRCA1)	0.306715686	0.307	0.0559211	0.306716
	M1652T	me = 0.033521303	n = 3	P(XM1652T > XBRCA1) > P(XM1652T < XBRCA1)	0.414296538	0.414	0.0335213	0.414297
	F1662S	me = 0.033474118	n = 3	P(XF1662S > XBRCA1) > P(XF1662S < XBRCA1)	0.585703462	0.586	0.0334741	0.585703
	C39Y	me = 0.019811089	n = 3	P(XC39Y > XBRCA1) > P(XC39Y < XBRCA1)	0.640891935	0.641	0.0198111	0.640892
	M1652I	me = 0.019508914	n = 3	P(XM1652I > XBRCA1) > P(XM1652I < XBRCA1)	0.693284314	0.693	0.0195089	0.693284
	I31M	me = 0.017313313	n = 3	P(XI31M > XBRCA1) > P(XI31M < XBRCA1)	0.741998532	0.742	0.0173133	0.741999
	P1776H	me = 0.020958299	n = 3	P(XP1776H > XBRCA1) > P(XP1776H < XBRCA1)	0.825927688	0.826	0.0209583	0.825928
	A1669S	me = 0.007331425	n = 3	P(XA1669S > XBRCA1) > P(XA1669S < XBRCA1)	0.825927688	0.826	0.00733142	0.825928
	R1751Q	me = 0.018504379	n = 3	P(XR1751Q > XBRCA1) > P(XR1751Q < XBRCA1)	0.860491843	0.860	0.0185044	0.860492
	T1720A	me = 0.004224351	n = 3	P(XT1720A > XBRCA1) > P(XT1720A < XBRCA1)	0.860491843	0.860	0.00422435	0.860492
	R1699W	me = 0.014217152	n = 3	P(XR1699W > XBRCA1) > P(XR1699W < XBRCA1)	0.890064145	0.890	0.0142172	0.890064
	P1859R	me = 0.002212185	n = 3	P(XP1859R > XBRCA1) > P(XP1859R < XBRCA1)	0.964401555	0.964	0.00221219	0.964402
	M1775R	me = 0.013772868	n = 3	P(XM1775R > XBRCA1) > P(XM1775R < XBRCA1)	0.974325834	0.974	0.0137729	0.974326
	C47F	me = 0.010335247	n = 3	P(XC47F > XBRCA1) > P(XC47F < XBRCA1)	0.974325834	0.974	0.0103352	0.974326
	E1682K	me = 0.004404384	n = 3	P(XE1682K > XBRCA1) > P(XE1682K < XBRCA1)	0.987364419	0.987	0.00440438	0.987364
	L22S	me = 0.00298102	n = 3	P(XL22S > XBRCA1) > P(XL22S < XBRCA1)	0.987364419	0.987	0.00298102	0.987364
	D67Y	me = 0.007577277	n = 3	P(XD67Y > XBRCA1) > P(XD67Y < XBRCA1)	0.994230006	0.994	0.00757728	0.99423
	M1775K	me = 0.00712358	n = 3	P(XM1775K > XBRCA1) > P(XM1775K < XBRCA1)	0.994230006	0.994	0.00712358	0.99423
	I1858L	me = 0.002357164	n = 3	P(XI1858L > XBRCA1) > P(XI1858L < XBRCA1)	0.996210204	0.996	0.00235716	0.99621
	V1804D	me = 0.001647348	n = 3	P(XV1804D > XBRCA1) > P(XV1804D < XBRCA1)	0.996210204	0.996	0.00164735	0.99621
a me, sample median; n, sample size for each class tested.
b for the MWW test, quantitative variable distributions are unknown in the statistical population. Therefore, alternative hypotheses refer to the tendency for values in the tested class to be larger than in the control class (in the first row, the probability P(XVector > XBRCA1), that a value in the Vector class is greater than a value in the BRCA1 class, is greater than the probability P(XVector…
