# Supplementary material for: Functional Assessment of Genetic Variants with Outcomes Adapted to Clinical Decision-Making
Source: PLoS Genet. 2016 Jun 6;12(6):e1006096. doi: 10.1371/journal.pgen.1006096 (PMC4894565; doi:10.1371/journal.pgen.1006096)
Supplement: S5 Table — Values obtained after sampling, with replacement, using the original data obtained from the four functional assays and the siRNA screen (see the bootstrap procedure A in the method section). Q indicates the quantile (Q0.050 is the quantile 5%). For the standard with reference method, the results shown represent values either relative to the median of the WT reference (BRCA1 reference or No siRNA), which allows an immediate comparison of the cut-off distributions between the different assays (top), or the same values multiplied by the experimental median of the WT reference observed in the corresponding assay (bottom). For example, 0.960 is the quantile 0.1% in the Colony Size assay, which corresponds to 11,200 x 0.960 = 10,754 cells per colony. Experimental medians used are 11,200 cells per colony (Colony Size assay), 0.144 OD600 (Liquid Medium assay), 32% (Spot Formation assay), 3% (Yeast Localization assay) and 945 (siRNA screen), as indicated in S4 Table. Of note, in the standard method, the WT reference was ignored during the sampling. Thus, the resulting fluctuation of the best cut-offs does not depend on the fluctuation of the WT reference. This explains why distributions were narrowed in the standard method, compared to the standard with reference method. For example, 12,133 cells per colony is the quantile 0.1% in the Colony Size assay, but in the standard with reference method, the same quantile is slightly farther from the distribution median, with a value of 11,200 x 0.960 = 10,754 cells per colony. (XLS) [file pgen.1006096.s034.xls]

## Sheet: Feuil1 (2)
S5 Table. Distribution of the best cut-offs after bootstrap analysis
Method	Assay	Q0.001	Q0.005	Q0.010	Q0.025	Q0.050	Median (Q0.5)	Q0.950	Q0.975	Q0.990	Q0.995	Q0.999
Standard	Colony Size	12132.7	12276.4	12632.9	12969.3	13200	17950	24727.6	25893.6	26221.6	26978.7	27463.8
	Liquid Medium	0.150749	0.1525	0.153	0.1555	0.1585	0.1675	0.176	0.178006	0.182	0.1825	0.1875
	Spot Formation	0.218052	0.222019	0.222019	0.223937	0.227175	0.265851	0.299968	0.309242	0.314689	0.314689	0.315364
	Yeast Localization	0.0150882	0.0196598	0.0341104	0.0349684	0.0536144	0.124737	0.212487	0.215162	0.215162	0.215162	0.215162
	siRNA	434.393	466.663	480.159	503.534	522.959	598.58	657.827	667.757	678.845	687.535	704.007
Standard with reference	Colony Size	0.960175	1.03804	1.07077	1.12767	1.17344	1.60268	2.2363	2.32448	2.41628	2.46825	2.6498
	Liquid Medium	1.03805	1.05226	1.05962	1.07822	1.09589	1.16129	1.23117	1.25	1.26736	1.27537	1.30904
	Spot Formation	0.663667	0.680278	0.686541	0.696289	0.705831	0.830491	0.941566	0.964456	0.983055	0.984021	1.00041
	Yeast Localization	0.399376	0.668553	0.818875	1.13281	1.32384	4.23945	9.78453	10.5282	12.1426	13.7742	16.1914
	siRNA	0.459787	0.49349	0.508351	0.532388	0.553395	0.633524	0.69754	0.70859	0.721117	0.729733	0.745882
Standard with reference (value multiplied by the BRCA1 median)	Colony Size	10754	11626.1	11992.6	12629.9	13142.5	17950	25046.5	26034.2	27062.3	27644.4	29677.7
	Liquid Medium	0.14948	0.151526	0.152585	0.155263	0.157808	0.167226	0.177289	0.18	0.1825	0.183654	0.188501
	Spot Formation	0.212449	0.217766	0.219771	0.222891	0.225946	0.265851	0.301408	0.308735	0.314689	0.314998	0.320245
	Yeast Localization	0.0120259	0.0201313	0.0246577	0.0341107	0.0398631	0.127657	0.294629	0.317022	0.365633	0.414764	0.48755
	siRNA	434.499	466.348	480.392	503.106	522.958	598.68	659.175	669.618	681.456	689.597	704.859
MWW	Colony Size	1.08e-05	3.28e-05	5.49e-05	0.0001297	0.00022565	0.00986729	0.152157	0.222216	0.313295	0.380509	0.522107
	Liquid Medium	6.31e-06	1.38e-05	1.94e-05	3.39e-05	5.72e-05	0.00146224	0.0447157	0.0750736	0.123321	0.166327	0.268431
	Spot Formation	0.00393683	0.00531801	0.00623009	0.00811358	0.0103277	0.061888	0.217074	0.271103	0.344479	0.386317	0.47264
	Yeast Localization	0.0065448	0.00682677	0.00694519	0.00876501	0.0101424	0.0629491	0.341413	0.462113	0.612876	0.693657	0.785496
	siRNA	3.29596e-06	6.43197e-06	8.73339e-06	1.33913e-05	1.83279e-05	0.000398256	0.0250388	0.0301408	0.0879601	0.121201	0.2518
Values obtained after sampling, with replacement, using the original data obtained from the four functional assays and the siRNA screen (see the bootstrap procedure A in the method section). Q indicates the quantile (Q0.050 is the quantile 5%). For the standard with reference method, the results shown represent values either relative to the median of the WT reference (BRCA1 reference or No siRNA)…
