# Supplementary material for: Functional Assessment of Genetic Variants with Outcomes Adapted to Clinical Decision-Making
Source: PLoS Genet. 2016 Jun 6;12(6):e1006096. doi: 10.1371/journal.pgen.1006096 (PMC4894565; doi:10.1371/journal.pgen.1006096)
Supplement: S6 Table — "Balance" indicates the number of mutations correctly classified (class 1 + 2 + 4 + 5) minus the total number of mutations misclassified. "Sensitivity" and "Specificity" represent the number of variants correctly classified, divided by the number of variants in the prior classification (npathogenic = 25 and nneutral = 15). "Accuracy" is the number of mutations correctly classified (class 1 + 2 + 4 + 5) divided by the total number of mutations (n = 40). (XLS) [file pgen.1006096.s035.xls]

## Sheet: Feuil1
	Variant	Median.value	Ratio	p.value	Class	standard.cl	MWW.cl	proba.patho.fluct
1	BRCA1	0.320113	1	NA	black	2	NA	NA
2	M18T	0.239367	0.747757	0.0173503	red	3	3	NA
3	L22S	0.402285	1.2567	0.991872	red	1	1	NA
4	I31M	0.318436	0.99476	0.357888	blue	2	2	NA
5	T37K	0.247775	0.774023	0.00812786	red	3	4	NA
6	C39R	0.158646	0.495593	0.00540523	red	5	5	NA
7	C39Y	0.248341	0.77579	0.00540523	red	3	5	NA
8	C44F	0.134454	0.420019	0.00540523	red	5	5	NA
9	C44Y	0.187936	0.587091	0.00540523	red	5	5	NA
10	K45Q	0.23125	0.7224	0.00540523	blue	3	5	NA
11	C47F	0.331362	1.03514	0.9369	red	1	1	NA
12	C47G	0.226935	0.70892	0.00540523	red	3	5	NA
13	C61G	0.224816	0.7023	0.00540523	red	4	5	NA
14	C64Y	0.200084	0.625041	0.00540523	red	5	5	NA
15	D67Y	0.395412	1.23523	0.994595	blue	1	1	NA
16	N132K	0.370031	1.15594	0.991872	blue	1	1	NA
17	M1652I	0.330566	1.03265	0.788446	blue	1	1	NA
18	M1652T	0.319166	0.997042	0.357888	blue	2	2	NA
19	F1662S	0.324054	1.01231	0.788446	blue	1	1	NA
20	A1669S	0.302198	0.944036	0.305112	blue	2	2	NA
21	E1682K	0.317817	0.992828	0.470974	blue	2	2	NA
22	T1685A	0.107022	0.334324	0.00540523	red	5	5	NA
23	T1685I	0.163156	0.50968	0.00540523	red	5	5	NA
24	M1689R	0.0963067	0.300852	0.00540523	red	5	5	NA
25	R1699W	0.353982	1.1058	0.98265	red	1	1	NA
26	G1706E	0.0819844	0.256111	0.00540523	red	5	5	NA
27	A1708E	0.0974022	0.304274	0.00540523	red	5	5	NA
28	S1715R	0.0955514	0.298492	0.00540523	red	5	5	NA
29	T1720A	0.347235	1.08472	0.743894	blue	1	1	NA
30	G1738R	0.204855	0.639945	0.00540523	red	5	5	NA
31	R1751Q	0.320635	1.00163	0.743894	blue	1	1	NA
32	L1764P	0.165896	0.518242	0.00540523	red	5	5	NA
33	I1766S	0.130806	0.408624	0.00540523	red	5	5	NA
34	M1775K	0.377895	1.1805	0.991872	red	1	1	NA
35	M1775R	0.287723	0.898816	0.0246382	red	3	3	NA
36	P1776H	0.343123	1.07188	0.694888	blue	1	1	NA
37	G1788V	0.172861	0.54	0.00540523	red	5	5	NA
38	V1804D	0.354628	1.10782	0.743894	blue	1	1	NA
39	V1838E	0.19506	0.609348	0.00540523	red	5	5	NA
40	I1858L	0.469869	1.46782	0.994595	blue	1	1	NA
41	P1859R	0.326211	1.01905	0.694888	blue	1	1	NA

## Sheet: Paste
	Variant	Median.value	Ratio	p.value	Class	standard.cl	MWW.cl
1	BRCA1	11200	1	NA	black	2	NA		Danger: with YL and SF, shifht one row because no Vector
2	Vector	4.14606e+06	370.183	1.51523e-13	black	5	5		M18T must be on B4
3	M18T	0.239367	0.747757	0.0173503	red	3	3
4	L22S	0.402285	1.2567	0.991872	red	1	1
5	I31M	0.318436	0.99476	0.357888	blue	2	2
6	T37K	0.247775	0.774023	0.00812786	red	3	4
7	C39R	0.158646	0.495593	0.00540523	red	5	5
8	C39Y	0.248341	0.77579	0.00540523	red	3	5
9	C44F	0.134454	0.420019	0.00540523	red	5	5
10	C44Y	0.187936	0.587091	0.00540523	red	5	5
11	K45Q	0.23125	0.7224	0.00540523	blue	3	5
12	C47F	0.331362	1.03514	0.9369	red	1	1
13	C47G	0.226935	0.70892	0.00540523	red	3	5
14	C61G	0.224816	0.7023	0.00540523	red	4	5
15	C64Y	0.200084	0.625041	0.00540523	red	5	5
16	D67Y	0.395412	1.23523	0.994595	blue	1	1
17	N132K	0.370031	1.15594	0.991872	blue	1	1
18	M1652I	0.330566	1.03265	0.788446	blue	1	1
19	M1652T	0.319166	0.997042	0.357888	blue	2	2
20	F1662S	0.324054	1.01231	0.788446	blue	1	1
21	A1669S	0.302198	0.944036	0.305112	blue	2	2
22	E1682K	0.317817	0.992828	0.470974	blue	2	2
23	T1685A	0.107022	0.334324	0.00540523	red	5	5
24	T1685I	0.163156	0.50968	0.00540523	red	5	5
25	M1689R	0.0963067	0.300852	0.00540523	red	5	5
26	R1699W	0.353982	1.1058	0.98265	red	1	1
27	G1706E	0.0819844	0.256111	0.00540523	red	5	5
28	A1708E	0.0974022	0.304274	0.00540523	red	5	5
29	S1715R	0.0955514	0.298492	0.00540523	red	5	5
30	T1720A	0.347235	1.08472	0.743894	blue	1	1
31	G1738R	0.204855	0.639945	0.00540523	red	5	5
32	R1751Q	0.320635	1.00163	0.743894	blue	1	1
33	L1764P	0.165896	0.518242	0.00540523	red	5	5
34	I1766S	0.130806	0.408624	0.00540523	red	5	5
35	M1775K	0.377895	1.1805	0.991872	red	1	1
36	M1775R	0.287723	0.898816	0.0246382	red	3	3
37	P1776H	0.343123	1.07188	0.694888	blue	1	1
38	G1788V	0.172861	0.54	0.00540523	red	5	5
39	V1804D	0.354628	1.10782	0.743894	blue	1	1
40	V1838E	0.19506	0.609348	0.00540523	red	5	5
41	I1858L	0.469869	1.46782	0.994595	blue	1	1
42	P1859R	0.326211	1.01905	0.694888	blue	1	1

## Sheet: Auto transpose
Variant	M18T	L22S	I31M	T37K	C39R	C39Y	C44F	C44Y	K45Q	C47F	C47G	C61G	C64Y	D67Y	N132K	M1652I	M1652T	F1662S	A1669S	E1682K	T1685A	T1685I	M1689R	R1699W	G1706E	A1708E	S1715R	T1720A	G1738R	R1751Q	L1764P	I1766S	M1775K	M1775R	P1776H	G1788V	V1804D	V1838E	I1858L	P1859R
standard.cl	3	1	2	3	5	3	5	5	3	1	3	4	5	1	1	1	2	1	2	2	5	5	5	1	5	5	5	1	5	1	5	5	1	3	1	5	1	5	1	1
MWW.cl	3	1	2	4	5	5	5	5	5	1	5	5	5	1	1	1	2	1	2	2	5	5	5	1	5	5	5	1	5	1	5	5	1	3	1	5	1	5	1	1

## Sheet: Paste final - 1
			M18T	L22S	I31M	T37K	C39R	C39Y	C44F	C44Y	K45Q	C47F	C47G	C61G	C64Y	D67Y	N132K	M1652I	M1652T	F1662S	A1669S	E1682K	T1685A	T1685I	M1689R	R1699W	G1706E	A1708E	S1715R	T1720A	G1738R	R1751Q	L1764P	I1766S	M1775K	M1775R	P1776H	G1788V	V1804D	V1838E	I1858L	P1859R
											K45Q					D67Y	N132K		M1652T		A1669S	E1682K															P1776H		V1804D		I1858L				Sensitivity (5)	Sensitivity (5 + 4)	Specificity (1)	Specificity (1 + 2)
	Standard	CS	5	5	1	5	5	5	5	5	3	3	5	4	5	2	1	1	5	2	1	2	5	5	5	3	5	5	5	1	5	1	5	5	5	5	2	5	1	5	2	1			22	23	8	13
		LM	5	5	1	5	3	5	5	5	3	3	5	3	4	3	2	1	5	1	3	1	5	5	5	2	5	5	5	1	5	1	5	5	3	3	1	5	3	5	2	1			18	19	8	10
		SF	3	1	2	3	5	3	5	5	3	1	3	4	5	1	1	1	2	1	2	2	5	5	5	1	5	5	5	1	5	1	5	5	1	3	1	5	1	5	1	1			15	16	10	14
		YL	3	1	2	3	5	2	5	5	3	1	3	3	4	1	3	2	2	2	1	1	5	5	5	2	5	5	5	1	5	2	5	5	1	2	2	5	1	5	1	1			14	15	7	13
	MWW	CS	5	5	1	5	5	5	5	5	3	4	4	5	5	2	2	1	5	1	1	2	5	5	5	2	5	5	5	1	5	1	5	5	5	5	2	5	1	5	1	1			22	24	9	13
		LM	3	3	1	4	3	5	5	5	3	3	5	3	3	3	2	1	3	1	2	1	5	5	5	1	5	5	5	1	5	1	5	5	3	3	1	5	2	5	2	2			15	16	7	12
		SF	3	1	2	4	5	5	5	5	5	1	5	5	5	1	1	1	2	1	2	2	5	5	5	1	5	5	5	1	5	1	5	5	1	3	1	5	1	5	1	1			18	19	10	14
		YL	3	1	2	5	5	2	5	5	3	1	3	4	3	1	3	2	2	2	1	1	5	5	5	1	5	5	5	1	5	1	5	5	1	1	1	5	1	5	1	1			15	16	9	13
	Standard without WT reference	CS	5	5	1	5	5	5	5	5	3	3	5	5	5	1	1	1	5	1	1	1	5	5	5	3	5	5	5	1	5	1	5	5	5	5	2	5	1	5	1	1			23	23	12	13
		LM	5	5	1	5	3	5	5	5	3	3	5	3	4	3	2	1	5	1	2	1	5	5	5	2	5	5	5	1	5	1	5	5	3	4	1	5	2	5	2	1			18	20	8	12
		SF	3	1	1	3	5	3	5	5	3	1	4	4	5	1	1	1	1	1	2	1	5	5	5	1	5	5	5	1	5	1	5	5	1	3	1	5	1	5	1	1			15	17	13	14
		YL	3	1	2	5	5	2	5	5	3	1	3	3	5	1	3	2	2	2	1	1	5	5	5	1	5	5	5	1	5	2	5	5	1	1	2	5	1	5	1	1			16	16	7	13
			46	34	17	52	54	47	60	60	38	25	50	46	53	20	22	15	39	16	19	16	60	60	60	20	60	60	60	12	60	14	60	60	30	38	17	60	16	60	16	13
			C44F	C44Y	T1685A	T1685I	M1689R	G1706E	A1708E	S1715R	G1738R	L1764P	I1766S	G1788V	V1838E	C39R	T37K	C64Y	C47G	C39Y	C61G	M18T	M1775R	L22S	M1775K	C47F	R1699W		T1720A	R1751Q	P1859R	M1652I	F1662S	P1776H	V1804D	I1858L	I31M	E1682K	A1669S	D67Y	N132K	K45Q	M1652T		Sensitivity (5)	Sensitivity (5 + 4)	Specificity (1)	Specificity (1 + 2)
	Standard	CS	5	5	5	5	5	5	5	5	5	5	5	5	5	5	5	5	5	5	4	5	5	5	5	3	3		1	1	1	1	2	2	1	2	1	2	1	2	1	3	5		22	23	8	13
		LM	5	5	5	5	5	5	5	5	5	5	5	5	5	3	5	4	5	5	3	5	3	5	3	3	2		1	1	1	1	1	1	3	2	1	1	3	3	2	3	5		18	19	8	10
		SF	5	5	5	5	5	5	5	5	5	5	5	5	5	5	3	5	3	3	4	3	3	1	1	1	1		1	1	1	1	1	1	1	1	2	2	2	1	1	3	2		15	16	10	14
		YL	5	5	5	5	5	5	5	5	5	5	5	5	5	5	3	4	3	2	3	3	2	1	1	1	2		1	2	1	2	2	2	1	1	2	1	1	1	3	3	2		14	15	7	13
	MWW	CS	5	5	5	5	5	5	5	5	5	5	5	5	5	5	5	5	4	5	5	5	5	5	5	4	2		1	1	1	1	1	2	1	1	1	2	1	2	2	3	5		22	24	9	13
		LM	5	5	5	5	5	5	5	5	5	5	5	5	5	3	4	3	5	5	3	3	3	3	3	3	1		1	1	2	1	1	1	2	2	1	1	2	3	2	3	3		15	16	7	12
		SF	5	5	5	5	5	5	5	5	5	5	5	5	5	5	4	5	5	5	5	3	3	1	1	1	1		1	1	1	1	1	1	1	1	2	2	2	1	1	5	2		18	19	10	14
		YL	5	5	5	5	5	5	5	5	5	5	5	5	5	5	5	3	3	2	4	3	1	1	1	1	1		1	1	1	2	2	1	1	1	2	1	1	1	3	3	2		15	16	9	13
	Standard without WT reference	CS	5	5	5	5	5	5	5	5	5	5	5	5	5	5	5	5	5	5	5	5	5	5	5	3	3		1	1	1	1	1	2	1	1	1	1	1	1	1	3	5		23	23	12	13
		LM	5	5	5	5	5	5	5	5	5	5	5	5	5	3	5	4	5	5	3	5	4	5	3	3	2		1	1	1	1	1	1	2	2	1	1	2	3	2	3	5		18	20	8	12
		SF	5	5	5	5	5	5	5	5	5	5	5	5	5	5	3	5	4	3	4	3	3	1	1	1	1		1	1	1	1	1	1	1	1	1	1	2	1	1	3	1		15	17	13	14
		YL	5	5	5	5	5	5	5	5	5	5	5	5	5	5	5	5	3	2	3	3	1	1	1	1	1		1	2	1	2	2	2	1	1	2	1	1	1	3	3	2		16	16	7	13
[truncated: 3 more columns]

## Sheet: Final Figure
S6 Table. Quantitative analysis of Fig 2B
Assay	Method		Number of variants correctly classified						Number of variants not classified				Number of variants misclassified			Balance	Sensitivity	Specificity	Accuracy
			Pathogenic in class 5	Pathogenic in class 5 + 4	Neutral in class 1	Neutral in class 1 + 2	Total (class 1 + 2 + 4 + 5)		Pathogenic in class 3	Neutral in class 3	Total		Pathogenic in class 1 or 2	Neutral in class 5 or 4	Total		Pathogenic in class 5 + 4	Neutral in class 1 + 2	Total (class 1 + 2 + 4 + 5)
Colony Size	Standard		23	23	12	13	36		2	1	3		0	1	1	35	0.92	0.866667	0.9
	Standard with reference		22	23	8	13	36		2	1	3		0	1	1	35	0.92	0.866667	0.9
	MWW		22	24	9	13	37		0	1	1		1	1	2	35	0.96	0.866667	0.925
Liquid Medium	Standard		19	20	8	12	32		4	2	6		1	1	2	30	0.8	0.8	0.8
	Standard with reference		18	19	8	10	29		5	4	9		1	1	2	27	0.76	0.666667	0.725
	MWW		15	16	7	12	28		8	3	11		1	0	1	27	0.64	0.8	0.7
Spot Formation	Standard		15	16	13	14	30		5	1	6		4	0	4	26	0.64	0.933333	0.75
	Standard with reference		15	16	9	14	30		5	1	6		4	0	4	26	0.64	0.933333	0.75
	MWW		18	19	10	14	33		2	0	2		4	1	5	28	0.76	0.933333	0.825
Yeast Localization	Standard		0	16	7	13	29		3	2	5		6	0	6	23	0.64	0.866667	0.725
	Standard with reference		14	15	7	13	28		4	2	6		6	0	6	22	0.6	0.866667	0.7
	MWW		15	16	9	13	29		3	2	5		6	0	6	23	0.64	0.866667	0.725
"Balance" indicates the number of mutations correctly classified (class 1 + 2 + 4 + 5) minus the total number of mutations misclassified. "Sensitivity" and "Specificity" represent the number of variants correctly classified, divided by the number of variants in the prior classification (npathogenic = 25 and nneutral = 15). "Accuracy" is the number of mutations correctly classified (class 1 + 2 + …
