# Supplementary material for: Functional Assessment of Genetic Variants with Outcomes Adapted to Clinical Decision-Making
Source: PLoS Genet. 2016 Jun 6;12(6):e1006096. doi: 10.1371/journal.pgen.1006096 (PMC4894565; doi:10.1371/journal.pgen.1006096)
Supplement: S7 Table — See S4 Table for details. (XLS) [file pgen.1006096.s036.xls]

## Sheet: paper
S7 Table. Features of the assays
Assay	Features
Colony Size	nBRCA1 = 36 and nMutant = 9 3 mutant clones assessed in 3 independent experiments (9 values) High dynamic range of the measurement (Vector median / BRCA1 median > 100) A few ties in the BRCA1 distribution
Liquid Medium	nBRCA1 = 36 and nMutant = 9 3 mutant clones assessed in 3 independent experiments (9 values) Low dynamic range of the measurement (Vector median / BRCA1 median < 4) Many ties in the BRCA1 distribution and a few ties in mutant distributions Weak precision of the measurement (3 digits max given by the spectrophotometer)
Spot Formation	nBRCA1 = 12 and nMutant = 3 3 mutant clones assessed independently (3 values) Proportion (measurement between 0 and 1) No ties Opposite orientation (pathogenic mutations below the WT BRCA1 reference)
Yeast Localization	nBRCA1 = 12 and nMutant = 3 3 mutant clones assessed independently (3 values) Proportion (measurement between 0 and 1) BRCA1 reference median close to 0 Almost no ties
siRNA	nreference = 1,140 and nsiRNA = 12 Quadriplicates in plates and 3 independent experiments (12 values) One positive (pathogenic) and 2 negative (neutral) controls Many ties in the "No siRNA" reference Opposite orientation (KIF11 positive control below the "No siRNA" reference)
See S4 Table for details.
