# Supplementary material for: Functional Assessment of Genetic Variants with Outcomes Adapted to Clinical Decision-Making
Source: PLoS Genet. 2016 Jun 6;12(6):e1006096. doi: 10.1371/journal.pgen.1006096 (PMC4894565; doi:10.1371/journal.pgen.1006096)
Supplement: S8 Table — The "reference situation" column indicates the initial values and parameter settings. From this, distribution parameters were modified and the resulting variant classification was scrutinized. The separating factor s (BRCA1, neutral or pathogenic) shifts the values of the distribution, according to the formula vij + 36 × s, with vij representing the value i of the distribution j (BRCA1, neutral or pathogenic). The range factor r modulates the extreme values of a distribution, according to the formula me ± 17.5 × r, where me represents the median of the distribution. Whatever the value of r, the values of any distribution are equally spread. (XLS) [file pgen.1006096.s037.xls]

## Sheet: paper
S8 Table. Examples of theoretical situations analyzed
	Reference situation				Pathogenic distributions shifted (Figure S13)				Neutral distributions shifted (Figure S14)				WT BRCA1 distributions shifted (Figure S15)				Number of values modified (Figure S18)				Range modified (Figure S19)
	BRCA1	neutral mutants	pathogenic mutants		BRCA1	neutral mutants	pathogenic mutants		BRCA1	neutral mutants	pathogenic mutants		BRCA1	neutral mutants	pathogenic mutants		BRCA1	neutral mutants	pathogenic mutants		BRCA1	neutral mutants	pathogenic mutants
Values	1	1	73		1	1	1		1	37	73		37	1	73		1	1	73		9.75	9.75	81.75
	2	5.375	77.375		2	5.375	5.375		2	41.38	77.375		38	5.375	77.375		18.5	18.5	90.5		10.25	11.9375	83.9375
	3	9.75	81.75		3	9.75	9.75		3	45.75	81.75		39	9.75	81.75		36	36	108		10.75	14.125	86.125
	4	14.125	86.125		4	14.125	14.125		4	50.125	86.125		40	14.125	86.125						11.25	16.3125	88.3125
	5	18.5	90.5		5	18.5	18.5		5	54.5	90.5		41	18.5	90.5						11.75	18.5	90.5
	6	22.875	94.875		6	22.875	22.875		6	58.875	94.875		42	22.875	94.875						12.25	20.6875	92.6875
	7	27.25	99.25		7	27.25	27.25		7	63.25	99.25		43	27.25	99.25						12.75	22.875	94.875
	8	31.625	103.625		8	31.625	31.625		8	67.625	103.625		44	31.625	103.625						13.25	25.0625	97.0625
	9	36	108		9	36	36		9	72	108		45	36	108						13.75	27.25	99.25
	10				10				10				46								14.25
	11				11				11				47								14.75
	12				12				12				48								15.25
	13				13				13				49								15.75
	14				14				14				50								16.25
	15				15				15				51								16.75
	16				16				16				52								17.25
	17				17				17				53								17.75
	18				18				18				54								18.25
	19				19				19				55								18.75
	20				20				20				56								19.25
	21				21				21				57								19.75
	22				22				22				58								20.25
	23				23				23				59								20.75
	24				24				24				60								21.25
	25				25				25				61								21.75
	26				26				26				62								22.25
	27				27				27				63								22.75
	28				28				28				64								23.25
	29				29				29				65								23.75
	30				30				30				66								24.25
	31				31				31				67								24.75
	32				32				32				68								25.25
	33				33				33				69								25.75
	34				34				34				70								26.25
	35				35				35				71								26.75
	36				36				36				72								27.25
n	36	9	9		36	9	9		36	9	9		36	9	9		3	3	3		36	9	9
Median	18.5	18.5	90.5		18.5	18.5	18.5		18.5	54.5	90.5		54.5	18.5	90.5		18.5	18.5	90.5		18.5	18.5	90.5
Mean	18.5	18.5	90.5		18.5	18.5	18.5		18.5	54.5	90.5		54.5	18.5	90.5		18.5	18.5	90.5		18.5	18.5	90.5
Separating factor s BRCA1	0				0				0				1				0				0
Separating factor s neutral		0				0				1				0				0				0
Separating factor s pathogenic			2				0				2				2				2				2
Min value	1	1	73		1	1	1		1	37	73		37	1	73		1	1	73		9.75	9.75	81.75
Max value	36	36	108		36	36	36		36	72	108		72	36	108		36	36	108		27.25	27.25	99.25
Range	35	35	35		35	35	35		35	35	35		35	35	35		35	35	35		17.5	17.5	17.5
Range factor r	1	1	1		1	1	1		1	1	1		1	1	1		1	1	1		0.5	0.5	0.5
The "reference situation" column indicates the initial values and parameter settings. From this, distribution parameters were modified and the resulting variant classification was scrutinized. The separating factor s (BRCA1, neutral or pathogenic) shifts the values of the distribution, according to the formula vij + 36 × s, with vij representing the value i of the distribution j (BRCA1, neutral o…
