# Supplementary material for: Functional Assessment of Genetic Variants with Outcomes Adapted to Clinical Decision-Making
Source: PLoS Genet. 2016 Jun 6;12(6):e1006096. doi: 10.1371/journal.pgen.1006096 (PMC4894565; doi:10.1371/journal.pgen.1006096)
Supplement: S9 Table — Sensitivity and specificity are defined here as the probabilities of pathogenicity (p) attributed to the pathogenic and neutral mutations, respectively, which reflects the accuracy of the probability system of variant classification. Sensitivity is maximal if p ≥ 0.95 for the pathogenic mutations. Specificity is maximal if p < 0.05 for the neutral mutations. Misclassification is defined as p ≥ 0.95 for the neutral mutations and p < 0.05 for the pathogenic mutations. The experimental sensitivity and specificity derives from the experimental best cut-off, as explained in S2 Fig. They differ from the sensitivity and specificity described above, since they are related to the initial position of the pathogenic and neutral mutants before random sampling. +++, very influenced; 0, no effect. (XLS) [file pgen.1006096.s038.xls]

## Sheet: Feuil1
S9 Table. Effect of functional assay parameters upon the probability system of classification
Parameters	Standard method		Standard with reference method		MWW method	Figure
Position of pathogenic mutations	+++		+++		+++	S13
	Shift from the neutral sector towards the pathogenic sector increases both sensitivity and specificity.		As in the standard method.		As in the standard method.
Position of neutral mutations	+++		+++		+++	S14
	Shift from the neutral sector towards the pathogenic sector decreases both sensitivity and specificity.		As in the standard method.		No effect, except a complete misclassification of the pathogenic mutations when the WT reference distribution is left on one side of all the neutral and pathogenic distributions with no overlap.
Position of WT reference	0		+++		+++	S15
	No effect.		Shift of the median towards the null value decreases sensitivity and specificity. Negative values of the WT reference median invert the classification of the neutral and pathogenic mutations.		No effect, except a complete misclassification of the pathogenic mutations when the WT reference distribution falls outside of the range of the neutral and pathogenic distributions, with no overlap.
Experimental sensitivity	+++		+++		+++	S16
	Decrease of the experimental sensitivity decreases specificity. This is advantageous, as the neutral region is contaminated by pathogenic mutations (presence of false negatives).		As in the standard method.		As in the standard method.
Experimental specificity	+++		+++		+++	S16
	Decrease of the experimental specificity decreases sensitivity. This is advantageous, as the pathogenic region is contaminated by neutral mutations (presence of false positives).		As in the standard method.		As in the standard method.
Number of neutral mutations	0		0		0	S17
	No clear effect.		No clear effect.		No effect.
Number of pathogenic mutations	0		0		0	S17
	No clear effect.		No clear effect.		No effect.
Number of mutant values	+++		+++		+++	S18
	Decreasing number decreases both sensitivity and specificity (p = 0.5 when nmutant = 1).		Decreasing number decreases both sensitivity and specificity, but only when the number of BRCA1 values concomitantly decreases (p = 0.5 when nmutant = nBRCA1 = 1). Otherwise, no effect.		As in the standard with reference method.
Number of WT BRCA1 values	0		+++		+++	S18
	No effect.		Loss of sensitivity with the decrease of the number of BRCA1 values, except when nBRCA1 = 1. The concomitant decrease of nmutant and nBRCA1 decreases both sensitivity and specificity (p = 0.5 when nmutant = nBRCA1 = 1).		As in the standard with reference method.
Range of mutant distributions	+++		+++		+++	S19
	Decreasing range of the mutant distributions decreases both sensitivity and specificity (p = 0.5 when the range is null).		No effect, except a strong decrease of sensitivity and specificity (p = 0.5) when the mutant and the BRCA1 ranges are null.		As in the standard with reference method.
Range of WT BRCA1 distribution	0		+++		+++	S19
	No effect.		No effect, except a strong decrease of sensitivity and specificity (p = 0.5) when the mutant and the BRCA1 ranges are null.		As in the standard with reference method.
Sensitivity and specificity are defined here as the probabilities of pathogenicity (p) attributed to the pathogenic and neutral mutations, respectively, which reflects the accuracy of the probability system of variant classification. Sensitivity is maximal if p ≥ 0.95 for the pathogenic mutations. Specificity is maximal if p < 0.05 for the neutral mutations. Misclassification is defined as p ≥ 0.…
