# Supplementary material for: Functional Assessment of Genetic Variants with Outcomes Adapted to Clinical Decision-Making
Source: PLoS Genet. 2016 Jun 6;12(6):e1006096. doi: 10.1371/journal.pgen.1006096 (PMC4894565; doi:10.1371/journal.pgen.1006096)
Supplement: S10 Table — a Mutation and deletion nomenclature according to the human genome variation society (http://www.hgvs.org/mutnomen/). b The BRCA1 cDNA used in Millot et.al [11], corresponds to the AY888184.1 GenBank sequence, slightly modified in this study (see the Methods section). (XLS) [file pgen.1006096.s039.xls]

## Sheet: paper
S10 Table. Plasmids used
Name	cDNA	HGVS nomenclaturea	Sourceb	Name	cDNA	HGVS nomenclaturea	Sourceb
pJL48	None (Vector)		Millot et al., 2011
pJL45	BRCA1		Millot et al., 2011	pGM40	BRCA1-mCherry		Millot et al., 2011
pPT60	BRCA1		This study	pPT63	BRCA1-mCherry		This study
pPT185	M18T	c.53T>C	This study	pPT195	M18T-mCherry	c.53T>C	This study
pPT175	L22S	c.65T>C	This study	pPT180	L22S-mCherry	c.65T>C	This study
pPT98	I31M	c.93C>G	This study	pPT99	I31M-mCherry	c.93C>G	This study
pPT176	T37K	c.110C>A	This study	pPT181	T37K-mCherry	c.110C>A	This study
pPT177	C39R	c.115T>C	This study	pPT182	C39R-mCherry	c.115T>C	This study
pPT142	C39Y	c.116G>A	This study	pPT156	C39Y-mCherry	c.116G>A	This study
pPT101	C44F	c.131G>T	This study	pPT102	C44F-mCherry	c.131G>T	This study
pPT186	C44Y	c.131G>A	This study	pPT196	C44Y-mCherry	c.131G>A	This study
pPT104	K45Q	c.133A>C	This study	pPT105	K45Q-mCherry	c.133A>C	This study
pPT143	C47F	c.140G>T	This study	pPT157	C47F-mCherry	c.140G>T	This study
pPT107	C47G	c.139T>G	This study	pPT108	C47G-mCherry	c.139T>G	This study
pPT187	C61G	c.181T>G	This study	pPT197	C61G-mCherry	c.181T>G	This study
pPT110	C64Y	c.191G>A	This study	pPT111	C64Y-mCherry	c.191G>A	This study
pPT178	D67Y	c.199G>T	This study	pPT183	D67Y-mCherry	c.199G>T	This study
pPT113	N132K	c.396C>A	This study	pPT114	N132K-mCherry	c.396C>A	This study
pPT188	M1652I	c.4956G>A	This study	pPT198	M1652I-mCherry	c.4956G>A	This study
pPT189	M1652T	c.4955T>C	This study	pPT199	M1652T-mCherry	c.4955T>C	This study
pPT144	F1662S	c.4985T>C	This study	pPT158	F1662S-mCherry	c.4985T>C	This study
pPT145	A1669S	c.5005G>T	This study	pPT159	A1669S-mCherry	c.5005G>T	This study
pPT190	E1682K	c.5044G>A	This study	pPT200	E1682K-mCherry	c.5044G>A	This study
pPT191	T1685A	c.5053A>G	This study	pPT201	T1685A-mCherry	c.5053A>G	This study
pPT146	T1685I	c.5054C>T	This study	pPT160	T1685I-mCherry	c.5054C>T	This study
pPT152	M1689R	c.5066T>G	This study	pPT166	M1689R-mCherry	c.5066T>G	This study
pPT116	R1699W	c.5095C>T	This study	pPT117	R1699W-mCherry	c.5095C>T	This study
pPT147	G1706E	c.5117G>A	This study	pPT161	G1706E-mCherry	c.5117G>A	This study
pPT192	A1708E	c.5123C>A	This study	pPT202	A1708E-mCherry	c.5123C>A	This study
pPT153	S1715R	c.5143A>C	This study	pPT167	S1715R-mCherry	c.5143A>C	This study
pPT193	T1720A	c.5158A>G	This study	pPT203	T1720A-mCherry	c.5158A>G	This study
pPT148	G1738R	c.5212G>A	This study	pPT162	G1738R-mCherry	c.5212G>A	This study
pPT119	R1751Q	c.5252G>A	This study	pPT120	R1751Q-mCherry	c.5252G>A	This study
pPT194	L1764P	c.5291T>C	This study	pPT204	L1764P-mCherry	c.5291T>C	This study
pPT149	I1766S	c.5297T>G	This study	pPT163	I1766S-mCherry	c.5297T>G	This study
pPT150	M1775K	c.5324T>A	This study	pPT164	M1775K-mCherry	c.5324T>A	This study
pPT155	M1775R	c.5324T>G	This study	pPT169	M1775R-mCherry	c.5324T>G	This study
pPT179	P1776H	c.5327C>A	This study	pPT184	P1776H-mCherry	c.5327C>A	This study
pPT151	G1788V	c.5363G>T	This study	pPT165	G1788V-mCherry	c.5363G>T	This study
pPT122	V1804D	c.5411T>A	This study	pPT123	V1804D-mCherry	c.5411T>A	This study
pPT222	V1838E	c.5513T>A	This study	pPT226	V1838E-mCherry	c.5513T>A	This study
pPT223	I1858L	c.5572A>C	This study	pPT227	I1858L-mCherry	c.5572A>C	This study
pPT125	P1859R	c.5576C>G	This study	pPT127	P1859R-mCherry	c.5576C>G	This study
a Mutation and deletion nomenclature according to the human genome variation society (http://www.hgvs.org/mutnomen/).
b The BRCA1 cDNA used in Millot et.al, 2011, corresponds to the AY888184.1 GenBank sequence, slightly modified in this study (see the Methods section).
