# Supplementary material for: Functional Assessment of Genetic Variants with Outcomes Adapted to Clinical Decision-Making
Source: PLoS Genet. 2016 Jun 6;12(6):e1006096. doi: 10.1371/journal.pgen.1006096 (PMC4894565; doi:10.1371/journal.pgen.1006096)
Supplement: S11 Table — a "mCherry" was omitted in the main text. For instance, the P1859R-mCherry strain was referred to as "P1859R". (XLS) [file pgen.1006096.s040.xls]

## Sheet: formated HM
S11 Table. Yeast strains used
Strain designation	Strain common name a	Genotype	Source	Strain designation	Strain common name a	Genotype	Source
BY4741		MATa, leu2D0, his3D1, ura3D0, met15D0	Winzeler et al., 1999	YKR082W-GFP		MATa, leu2D0, his3D1, ura3D0, met15D0, nup133::NUP133-GFP(HIS3MX6)	Huh et al., 2003
ORT5039	Vector	BY4741 + pJL48	Millot et al., 2011
GMT335	BRCA1	BY4741 + pPT60	This study	GMT336	BRCA1-mCherry	YKR082W-GFP + pPT63	This study
GMT424	M18T	BY4741 + pPT185	This study	GMT435	M18T-mCherry	YKR082W-GFP + pPT195	This study
GMT483	L22S	BY4741 + pPT175	This study	GMT502	L22S-mCherry	YKR082W-GFP + pPT180	This study
GMT377	I31M	BY4741 + pPT98	This study	GMT409	I31M-mCherry	YKR082W-GFP + pPT99	This study
GMT484	T37K	BY4741 + pPT176	This study	GMT503	T37K-mCherry	YKR082W-GFP + pPT181	This study
GMT485	C39R	BY4741 + pPT177	This study	GMT504	C39R-mCherry	YKR082W-GFP + pPT182	This study
GMT486	C39Y	BY4741 + pPT142	This study	GMT505	C39Y-mCherry	YKR082W-GFP + pPT156	This study
GMT378	C44F	BY4741 + pPT101	This study	GMT410	C44F-mCherry	YKR082W-GFP + pPT102	This study
GMT425	C44Y	BY4741 + pPT186	This study	GMT436	C44Y-mCherry	YKR082W-GFP + pPT196	This study
GMT379	K45Q	BY4741 + pPT104	This study	GMT411	K45Q-mCherry	YKR082W-GFP + pPT105	This study
GMT487	C47F	BY4741 + pPT143	This study	GMT506	C47F-mCherry	YKR082W-GFP + pPT157	This study
GMT380	C47G	BY4741 + pPT107	This study	GMT438	C47G-mCherry	YKR082W-GFP + pPT108	This study
GMT426	C61G	BY4741 + pPT187	This study	GMT437	C61G-mCherry	YKR082W-GFP + pPT197	This study
GMT433	C64Y	BY4741 + pPT110	This study	GMT446	C64Y-mCherry	YKR082W-GFP + pPT111	This study
GMT488	D67Y	BY4741 + pPT178	This study	GMT507	D67Y-mCherry	YKR082W-GFP + pPT183	This study
GMT381	N132K	BY4741 + pPT113	This study	GMT423	N132K-mCherry	YKR082W-GFP + pPT114	This study
GMT427	M1652I	BY4741 + pPT188	This study	GMT439	M1652I-mCherry	YKR082W-GFP + pPT198	This study
GMT428	M1652T	BY4741 + pPT189	This study	GMT440	M1652T-mCherry	YKR082W-GFP + pPT199	This study
GMT463	F1662S	BY4741 + pPT144	This study	GMT473	F1662S-mCherry	YKR082W-GFP + pPT158	This study
GMT464	A1669S	BY4741 + pPT145	This study	GMT474	A1669S-mCherry	YKR082W-GFP + pPT159	This study
GMT429	E1682K	BY4741 + pPT190	This study	GMT441	E1682K-mCherry	YKR082W-GFP + pPT200	This study
GMT430	T1685A	BY4741 + pPT191	This study	GMT442	T1685A-mCherry	YKR082W-GFP + pPT201	This study
GMT489	T1685I	BY4741 + pPT146	This study	GMT508	T1685I-mCherry	YKR082W-GFP + pPT160	This study
GMT490	M1689R	BY4741 + pPT152	This study	GMT509	M1689R-mCherry	YKR082W-GFP + pPT166	This study
GMT382	R1699W	BY4741 + pPT116	This study	GMT413	R1699W-mCherry	YKR082W-GFP + pPT117	This study
GMT491	G1706E	BY4741 + pPT147	This study	GMT510	G1706E-mCherry	YKR082W-GFP + pPT161	This study
GMT431	A1708E	BY4741 + pPT192	This study	GMT443	A1708E-mCherry	YKR082W-GFP + pPT202	This study
GMT472	S1715R	BY4741 + pPT153	This study	GMT482	S1715R-mCherry	YKR082W-GFP + pPT167	This study
GMT432	T1720A	BY4741 + pPT193	This study	GMT444	T1720A-mCherry	YKR082W-GFP + pPT203	This study
GMT471	G1738R	BY4741 + pPT148	This study	GMT481	G1738R-mCherry	YKR082W-GFP + pPT162	This study
GMT383	R1751Q	BY4741 + pPT119	This study	GMT414	R1751Q-mCherry	YKR082W-GFP + pPT120	This study
GMT434	L1764P	BY4741 + pPT194	This study	GMT445	L1764P-mCherry	YKR082W-GFP + pPT204	This study
GMT466	I1766S	BY4741 + pPT149	This study	GMT476	I1766S-mCherry	YKR082W-GFP + pPT163	This study
GMT468	M1775K	BY4741 + pPT150	This study	GMT478	M1775K-mCherry	YKR082W-GFP + pPT164	This study
GMT467	M1775R	BY4741 + pPT155	This study	GMT477	M1775R-mCherry	YKR082W-GFP + pPT169	This study
GMT469	P1776H	BY4741 + pPT179	This study	GMT479	P1776H-mCherry	YKR082W-GFP + pPT184	This study
GMT470	G1788V	BY4741 + pPT151	This study	GMT480	G1788V-mCherry	YKR082W-GFP + pPT165	This study
GMT384	V1804D	BY4741 + pPT122	This study	GMT415	V1804D-mCherry	YKR082W-GFP + pPT123	This study
GMT493	V1838E	BY4741 + pPT222	This study	GMT498	V1838E-mCherry	YKR082W-GFP + pPT226	This study
GMT515	I1858L	BY4741 + pPT223	This study	GMT499	I1858L-mCherry	YKR082W-GFP + pPT227	This study
GMT385	P1859R	BY4741 + pPT125	This study	GMT416	P1859R-mCherry	YKR082W-GFP + pPT127	This study
a "mCherry" was omitted in the main text. For instance, the P1859R-mCherry strain was referred to as "P1859R".

## Sheet: Feuil1
3	M18T	29181.7	2.6055	2.95117e-05	red	3	5	0.99975
4	L22S	38506.7	3.4381	2.27635e-06	red	5	5	0.99975
5	I31M	7600	0.678571	0.961981	blue	1	1	0.000250125
6	T37K	28053.3	2.50476	4.44644e-06	red	3	5	0.99975
7	C39R	49866.7	4.45238	2.27635e-06	red	5	5	0.99975
8	C39Y	79733.3	7.11905	2.27635e-06	red	5	5	0.99975
9	C44F	145000	12.9464	2.27635e-06	red	5	5	0.99975
10	C44Y	117651	10.5046	2.27635e-06	red	5	5	0.99975
11	K45Q	17900	1.59821	0.0184711	blue	3	3	0.578039
12	C47F	17920	1.6	0.000183507	red	3	5	0.99925
13	C47G	29000	2.58929	0.000132321	red	3	5	0.99975
14	C61G	27023.9	2.41284	2.60655e-06	red	3	5	0.99975
15	C64Y	60623.9	5.41284	2.27635e-06	red	5	5	0.99975
16	D67Y	11520	1.02857	0.460429	blue	3	2	0.0237619
17	N132K	10200	0.910714	0.494338	blue	2	2	0.0182591
18	M1652I	10069.7	0.899083	0.853217	blue	2	1	0.000750375
19	M1652T	45108.3	4.02752	2.27635e-06	blue	5	5	0.99975
20	F1662S	11965.8	1.06838	0.627956	blue	3	2	0.00875438
21	A1669S	10242.7	0.91453	0.756619	blue	2	2	0.00275138
22	E1682K	11302.8	1.00917	0.466066	blue	3	2	0.0217609
23	T1685A	760367	67.8899	2.27635e-06	red	5	5	0.99975
24	T1685I	1.35467e+06	120.952	2.27635e-06	red	5	5	0.99975
25	M1689R	1.87733e+06	167.619	2.27635e-06	red	5	5	0.99975
26	R1699W	13300	1.1875	0.230235	red	3	3	0.0937969
27	G1706E	1536000	137.143	2.27635e-06	red	5	5	0.99975
28	A1708E	924771	82.5688	2.27635e-06	red	5	5	0.99975
29	S1715R	878291	78.4188	2.27635e-06	red	5	5	0.99975
30	T1720A	9042.2	0.807339	0.649225	blue	2	2	0.00725363
31	G1738R	92854.7	8.2906	2.27635e-06	red	5	5	0.99975
32	R1751Q	9300	0.830357	0.961981	blue	2	1	0.000250125
33	L1764P	328807	29.3578	2.2747e-06	red	5	5	0.99975
34	I1766S	416410	37.1795	2.27635e-06	red	5	5	0.99975
35	M1775K	42119.7	3.76068	2.27635e-06	red	5	5	0.99975
36	M1775R	49299.1	4.40171	2.27635e-06	red	5	5	0.99975
37	P1776H	12253	1.09402	0.516982	blue	3	2	0.0167584
38	G1788V	531282	47.4359	2.27635e-06	red	5	5	0.99975
39	V1804D	6238.53	0.557012	0.997632	blue	1	1	0.000250125
40	V1838E	1.62133e+06	144.762	2.27635e-06	red	5	5	0.99975
41	I1858L	10773.3	0.961905	0.685305	blue	2	2	0.00525263
42	P1859R	10300	0.919643	0.846597	blue	2	1	0.00125063
