# Supplementary material for: Functional Assessment of Genetic Variants with Outcomes Adapted to Clinical Decision-Making
Source: PLoS Genet. 2016 Jun 6;12(6):e1006096. doi: 10.1371/journal.pgen.1006096 (PMC4894565; doi:10.1371/journal.pgen.1006096)
Supplement: S12 Table — See S6C Fig for details. The 272 middle values of the average CDF, derived from the Colony Size assay, were removed to simplify the table. Colored numbers indicate the 5-class nomenclature (S1 Table): dark blue, class 1; light blue, class 2; pink, class4; red, class 5. This table was used to attribute the probabilities of pathogenicity depicted in Fig 2B. For instance, in the Colony Size assay, the median of P1776H is 12,253 cells per colony. The closest best cut-off value of this median belongs to rank 8, meaning that, when using the standard method, the probability of pathogenicity attributed to P1776H is 0.00475. Of note, if a best cut-off value is not repeated, among the 2,000 best cut-off values used to derive the CDF, then the associated probability is 1 / 2,000 = 0.0005 for this value. This indicates the minimal probability incrementation between two non repeated consecutive best cut-off values in the CDF (probability unit). In the Yeast Localization assay, no variant can be classified as class 5 due to a lack of unrepeated values at the "pathogenic" side of the best cut-off distribution (the highest cut-off value, 0.2151616, is present 97 times, leading to a probability of 0.0485 and an average cumulative probability of 0.97550 in the CDF, which is inferior to the 0.99 probability threshold of the class 5)). (XLS) [file pgen.1006096.s041.xls]

## Sheet: Feuil1
S12 Table. Average CDF of the probability system of classification when using the standard method
Rank of the best cut-off values		Colony Size assay			Liquid Medium assay			Spot Formation assay			Yeast Localization assay
		Best cut-off value (n = 529)	Probability of pathogenicity		Best cut-off value (n = 126)	Probability of pathogenicity		Best cut-off value (n = 190)	Probability of pathogenicity		Best cut-off value (n = 154)	Probability of pathogenicity
1		11853.3	0.00025		0.1495	0.00025		0.319435	0.00025		0.0081815	0.00025
2		11930	0.00075		0.1505	0.00075		0.316098	0.00075		0.0121051	0.00075
3		12132.9	0.0015		0.15075	0.00125		0.315364	0.0015		0.0150903	0.00125
4		12150	0.00225		0.151	0.002		0.314998	0.003		0.0188052	0.00175
5		12200	0.00275		0.15125	0.00275		0.314689	0.00775		0.0190482	0.00225
6		12216.1	0.00325		0.1515	0.00325		0.312436	0.013		0.0194492	0.003
7		12230	0.004		0.15175	0.00375		0.312323	0.01475		0.0195504	0.00425
8		12253.2	0.00475		0.152	0.00425		0.31212	0.0155		0.01966	0.0055
9		12276.5	0.00675		0.1525	0.00675		0.31203	0.01825		0.0258089	0.00625
10		12454.1	0.00875		0.153	0.0105		0.311966	0.02075		0.0278537	0.007
11		12595.6	0.00925		0.1535	0.01375		0.311901	0.02175		0.0281987	0.00775
12		12632.9	0.01		0.15375	0.01575		0.309648	0.023		0.0286155	0.00825
13		12650	0.01075		0.154	0.017		0.309242	0.0245		0.0297533	0.00875
14		12675	0.01125		0.1545	0.02		0.308406	0.02575		0.0307432	0.00925
15		12700	0.01175		0.155	0.02275		0.30757	0.0275		0.0339952	0.00975
16		12730	0.01275		0.15525	0.02375		0.307493	0.02925		0.0341116	0.01175
17		12753.2	0.014		0.1555	0.0255		0.30669	0.0315		0.0341234	0.01425
18		12776.5	0.01575		0.156	0.02725		0.304973	0.03375		0.0341352	0.019
19		12825	0.01725		0.1565	0.028		0.304608	0.03475		0.0345401	0.0235
20		12860	0.01775		0.15675	0.02925		0.304299	0.0365		0.0349451	0.02425
21		12920.1	0.01925		0.15725	0.03025		0.303872	0.03775		0.0349569	0.02475
22		12944.7	0.02075		0.1575	0.03275		0.303262	0.03825		0.0349687	0.0265
23		12969.3	0.02475		0.15775	0.03525		0.303079	0.03875		0.0359008	0.0285
24		13016.5	0.02875		0.158	0.03825		0.302925	0.03925		0.0359244	0.03025
25		13063.7	0.032		0.1585	0.055		0.30277	0.04025		0.0378802	0.03175
26		13104.5	0.03525		0.15875	0.06925		0.302046	0.04175		0.0459777	0.03225
27		13145.3	0.03925		0.159	0.07225		0.30164	0.0435		0.046094	0.03275
28		13160	0.04325		0.1595	0.10725		0.300517	0.045		0.0461058	0.03325
29		13172.6	0.04375		0.15975	0.13975		0.300111	0.0465		0.0461176	0.03425
30		13187.4	0.0445		0.16	0.16775		0.299968	0.049		0.0492948	0.03625
31		13200	0.05225		0.1605	0.21125		0.299088	0.053		0.0494583	0.03775
32		13225	0.05975		0.16075	0.22775		0.29846	0.05575		0.0531249	0.0385
33		13255.1	0.0675		0.161	0.24475		0.298439	0.0575		0.0536144	0.04575
34		13292.4	0.07525		0.1615	0.28975		0.298171	0.05975		0.0548966	0.05275
35		13544.1	0.07575		0.16175	0.31875		0.297865	0.06075		0.0561788	0.057
36		13641.5	0.07625		0.162	0.3255		0.297559	0.06275		0.0565669	0.062
37		13666.1	0.07675		0.162375	0.33225		0.297281	0.0655		0.0569551	0.06475
38		13760.5	0.07725		0.1625	0.3615		0.297003	0.06875		0.0571363	0.06675
39		13842.1	0.07775		0.162625	0.391		0.296489	0.093		0.0573175	0.093
40		13884.2	0.07825		0.163	0.40375		0.296204	0.1155		0.0582346	0.11975
41		13896.8	0.07875		0.16325	0.41675		0.295716	0.11625		0.0588479	0.12075
42		13924.4	0.07925		0.1635	0.4205		0.295697	0.11675		0.0593356	0.12125
43		13951.9	0.07975		0.163625	0.42375		0.295494	0.11725		0.0595195	0.122
44		13982.7	0.08025		0.164	0.43875		0.295474	0.1195		0.0600888	0.12275
45		14013.5	0.08125		0.164125	0.45375		0.294961	0.142		0.0606582	0.13275
46		14066.8	0.0825		0.16425	0.4545		0.29444	0.163		0.0617565	0.14275
47		14120.1	0.08325		0.164375	0.4555		0.29392	0.1765		0.0628548	0.14375
48		14140.1	0.08375		0.1645	0.4605		0.29388	0.19		0.062969	0.14475
49		14196.8	0.08425		0.16475	0.46525		0.293401	0.191		0.0636244	0.1455
50		14268.3	0.08475		0.164875	0.466		0.292961	0.1935		0.064394	0.15425
51		14287	0.0855		0.165	0.46825		0.292676	0.19575		0.0648544	0.16275
52		14290.1	0.08625		0.165125	0.47025		0.292391	0.20625		0.0654923	0.164
53		14297.6	0.08675		0.16525	0.47075		0.291633	0.217		0.0679291	0.16525
54		14334.8	0.08725		0.165375	0.47125		0.290876	0.2185		0.072838	0.166
55		14346.8	0.0885		0.1655	0.473		0.290619	0.21975		0.0757879	0.16725
56		14364.8	0.08975		0.16575	0.47475		0.290362	0.232		0.0831335	0.16875
57		14382.9	0.09025		0.165875	0.47525		0.289336	0.24425		0.0864957	0.16975
58		14393.2	0.09075		0.166	0.476		0.28831	0.2645		0.086853	0.17025
59		14431.7	0.09125		0.16625	0.47675		0.288051	0.28575		0.0887209	0.17125
60		14450	0.09175		0.1665	0.4815		0.287792	0.293		0.0905473	0.1725
61		14465	0.09225		0.166625	0.48625		0.283712	0.31		0.0909838	0.17325
62		14481.7	0.09275		0.167	0.48875		0.283542	0.32125		0.091397	0.17375
63		14521.4	0.09325		0.16725	0.4915		0.283373	0.32175		0.0925447	0.17525
64		14526.5	0.0945		0.1675	0.50475		0.283116	0.3225		0.0927158	0.178
65		14532.6	0.09575		0.16775	0.518		0.282859	0.32525		0.0938269	0.18
66		14560	0.09625		0.168	0.52275		0.282433	0.32825		0.0941201	0.18075
67		14585.9	0.097		0.168125	0.52725		0.282008	0.3435		0.0952313	0.18125
68		14593	0.09775		0.16825	0.528		0.281293	0.35825		0.0955245	0.19975
69		14593	0.09825		0.1685	0.54275		0.280579	0.35875		0.0958006	0.21975
70		14600.1	0.09875		0.16875	0.55725		0.280434	0.35925		0.0965818	0.22175
71		14625.7	0.09925		0.169	0.5665		0.280289	0.36025		0.096858	0.22325
72		14641.7	0.09975		0.169125	0.57575		0.280065	0.3635		0.0976392	0.237
73		14670.1	0.10075		0.1695	0.58775		0.279239	0.36625		0.097684	0.24975
74		14675.2	0.10175		0.16975	0.6		0.278982	0.3675		0.0987259	0.25025
75		14680.3	0.10225		0.17	0.6035		0.278239	0.369		0.0998126	0.251
76		14708.6	0.10275		0.17025	0.60675		0.277495	0.37		0.100622	0.252
77		14713.9	0.10325		0.1705	0.6135		0.276954	0.3715		0.10181	0.2535
78		14719.3	0.105		0.170625	0.62025		0.276412	0.37275		0.103807	0.2565
79		14726.7	0.10675		0.17075	0.62125		0.27631	0.37325		0.104488	0.259
80		14761.9	0.10825		0.171	0.63175		0.276209	0.376		0.105212	0.2605
81		14762.6	0.10975		0.171125	0.64175		0.275996	0.37875		0.105892	0.262
82		14763.3	0.11075		0.17125	0.64225		0.275783	0.37925		0.106616	0.287
83		14813.7	0.11375		0.171375	0.64275		0.275385	0.37975		0.10746	0.31175
84		14815.2	0.1165		0.1715	0.6465		0.275269	0.38125		0.108731	0.32625
85		14816.7	0.1185		0.17175	0.65075		0.275249	0.38275		0.108947	0.34075
86		14835.5	0.12075		0.172	0.6715		0.274987	0.3835		0.110351	0.3415
87		14862.2	0.12175		0.17225	0.6925		0.274746	0.3845		0.110567	0.34225
88		14871.8	0.12375		0.1725	0.72775		0.274505	0.393		0.111971	0.3475
89		14875.9	0.12575		0.17275	0.76225		0.27396	0.40275		0.112074	0.354
90		14880	0.12625		0.173	0.783		0.273602	0.405		0.112177	0.3695
91		14887.6	0.127		0.17325	0.80375		0.273057	0.40575		0.112911	0.384
92		14895.3	0.12925		0.1735	0.811		0.272916	0.4065		0.113645	0.41075
93		14914.3	0.1315		0.17375	0.8185		0.272873	0.408		0.113865	0.43725
94		14933.3	0.1335		0.174	0.82675		0.272205	0.4095		0.11398	0.43775
95		14940.2	0.13525		0.17425	0.835		0.272078	0.41025		0.114086	0.44125
96		14945	0.13575		0.1745	0.85925		0.272064	0.411		0.114411	0.44475
97		14948.5	0.13625		0.17475	0.88375		0.272021	0.4125		0.114491	0.44525
98		14950	0.1405		0.175	0.8965		0.271711	0.41725		0.118248	0.44575
99		14966.5	0.14475		0.17525	0.90975		0.271321	0.4215		0.122557	0.44625
100		14993.3	0.14525		0.1755	0.92025		0.271169	0.42375		0.123269	0.4655
101		15002.6	0.14575		0.176	0.9425		0.270994	0.42575		0.124003	0.4855
102		15005.1	0.1495		0.17625	0.95625		0.270628	0.42775		0.124687	0.48675
103		15016.9	0.154		0.1765	0.9605		0.270592	0.42975		0.124737	0.515
104		15028.6	0.15575		0.177	0.965		0.269624	0.4305		0.12668	0.54325
105		15034.3	0.15725		0.17725	0.96625		0.26959	0.43125		0.127019	0.54375
106		15049.1	0.15825		0.1775	0.969		0.269247	0.43175		0.128624	0.54925
107		15053.3	0.16025		0.17775	0.97175		0.268619	0.43275		0.129358	0.5555
108		15058.3	0.16225		0.178	0.9735		0.268478	0.43375		0.130092	0.561
109		15065	0.16275		0.17825	0.97525		0.267822	0.43425		0.136879	0.56575
110		15075	0.16425		0.1785	0.976		0.267812	0.43475		0.13695	0.5665
111		15081.7	0.16575		0.179	0.977		0.267671	0.4355		0.14507	0.56775
112		15083.3	0.16725		0.1795	0.97775		0.267596	0.43625		0.145141	0.56925
113		15084.9	0.169		0.18	0.979		0.267006	0.4545		0.145965	0.57025
114		15121.6	0.1705		0.18025	0.98025		0.26696	0.473		0.146475	0.57225
115		15132.5	0.17175		0.1805	0.98075		0.266915	0.48125		0.147009	0.57425
116		15135.9	0.17225		0.18075	0.98125		0.266664	0.48925		0.147532	0.576
117		15138.5	0.1735		0.1815	0.98525		0.266633	0.4905		0.148066	0.57775
118		15146	0.17475		0.182	0.9905		0.266242	0.4925		0.148589	0.57875
119		15155.9	0.17625		0.1825	0.99375		0.265851	0.51775		0.148874	0.57975
120		15163.4	0.17775		0.183	0.99625		0.265003	0.5425		0.151468	0.58125
121		15173.3	0.17975		0.1835	0.99725		0.264774	0.54325		0.151753	0.58275
122		15186.7	0.1825		0.18375	0.99775		0.264762	0.54375		0.152943	0.58375
123		15190.1	0.18425		0.184	0.99825		0.264627	0.54425		0.15362	0.58475
124		15203.4	0.1865		0.1875	0.99875		0.264212	0.5555		0.154347	0.59025
125		15210.1	0.18875		0.1885	0.99925		0.26367	0.56725		0.155405	0.596
126		15218.5	0.18975		0.189	0.99975		0.263631	0.56825		0.156462	0.59975
127		15228.4	0.19075					0.26361	0.56875		0.156675	0.6035
128		15230.8	0.19175					0.263345	0.56925		0.15808	0.60525
129		15234	0.19225					0.263129	0.57625		0.159697	0.608
130		15240	0.193					0.263093	0.58375		0.160755	0.61175
131		15248.4	0.19375					0.263057	0.60175		0.161812	0.61425
132		15258.3	0.1945					0.262516	0.6205		0.162469	0.616
133		15260.7	0.1955					0.262383	0.62225		0.163127	0.61875
134		15266.7	0.197					0.262118	0.62275		0.163861	0.62025
135		15273	0.19825					0.261974	0.63125		0.164595	0.6245
136		15279.3	0.199					0.260695	0.64025		0.167797	0.62975
137		15306.7	0.2005					0.260359	0.64125		0.171	0.63525
138		15323.4	0.202					0.259815	0.64175		0.171734	0.64
139		15329.7	0.20325					0.259416	0.65225		0.172468	0.64825
140		15340.2	0.2065					0.259275	0.6655		0.174409	0.6565
141		15356.9	0.20925					0.259194	0.66875		0.17635	0.65975
142		15373.7	0.20975					0.258698	0.67125		0.177084	0.663
143		15380.9	0.21025					0.258262	0.69025		0.177818	0.6665
144		15388	0.21075					0.257979	0.7105		0.181022	0.67225
145		15394	0.2125					0.257285	0.7145		0.184226	0.691
146		15400	0.217					0.256354	0.71525		0.192099	0.73825
147		15406.8	0.22025					0.255875	0.71575		0.194774	0.77025
148		15427.6	0.22175					0.255437	0.71625		0.197449	0.78675
149		15434.5	0.22325					0.254606	0.717		0.199694	0.8035
150		15455.3	0.22375					0.249964	0.71775		0.201939	0.8285
151		15464.4	0.22575					0.24971	0.7185		0.205875	0.85425
152		15473.5	0.22775					0.249133	0.71925		0.209812	0.90225
153		15484.4	0.229					0.244491	0.72575		0.212487	0.94975
154		15491.8	0.23025					0.243901	0.73225		0.215162	0.9755
155		15502.6	0.23075					0.243312	0.74475
156		15510	0.2345					0.24307	0.75725
157		15515	0.23825					0.242829	0.7665
158		15520	0.239					0.241988	0.77775
159		15520.7	0.23975					0.241819	0.7805
160		15521.4	0.24025					0.241649	0.79275
161		15527.4	0.24075					0.241229	0.8055
162		15529.1	0.24125					0.240809	0.809
163		15533.3	0.2425					0.238711	0.81175
164		15541.7	0.244					0.236613	0.81625
165		15550	0.2455					0.235553	0.8215
166		15565.1	0.24825					0.235493	0.82325
167		15574.7	0.25025					0.235433	0.8275
168		15605.1	0.251					0.234903	0.8315
169		15615.9	0.25175					0.234374	0.83425
170		15626.7	0.253					0.232915	0.837
171		15632.1	0.25425					0.231457	0.8385
172		15637.6	0.255					0.230867	0.84025
173		15645.5	0.25575					0.230277	0.84175
174		15653.3	0.258					0.229685	0.844
175		15666.7	0.2605					0.229092	0.87275
176		15709.6	0.26125					0.228033	0.9135
177		15733.3	0.26375					0.227604	0.9275
178		15752.1	0.2665					0.227175	0.943
179		15770.9	0.26825					0.226115	0.9655
180		15772.1	0.26975					0.223937	0.97975
181		15773.3	0.27075					0.223805	0.98675
182		15786.7	0.2725					0.223673	0.98725
183		15810	0.27375					0.222746	0.98825
184		15875.1	0.27425					0.222019	0.993
185		15900.2	0.27575					0.221755	0.99725
186		15902.2	0.27725					0.221292	0.99775
187		15920.2	0.2785					0.220828	0.99825
188		15926.2	0.28025					0.218052	0.99875
189		15944.1	0.28125					0.217772	0.99925
190		15946.2	0.28175					0.216135	0.99975
191		15950.1	0.28225
192		15954	0.283
193		15960	0.28575
194		15994	0.28825
195		16000	0.289
...		...	...
468		24326.7	0.94
469		24401.7	0.94175
470		24428.3	0.94225
471		24594.8	0.943
472		24621.4	0.94375
473		24712.9	0.94575
474		24719.8	0.948
475		24726.7	0.94925
476		24745	0.95025
477		24796.6	0.9515
478		24798.3	0.953
479		24800	0.95425
480		24890.8	0.9555
481		24920.4	0.95625
482		24950	0.95675
483		24975.2	0.958
484		25073.3	0.9595
485		25186.2	0.9605
486		25193.1	0.9615
487		25238.5	0.96225
488		25277.1	0.96275
489		25283.9	0.96325
490		25314.9	0.96375
491		25459.6	0.96425
492		25466.5	0.96475
493		25490	0.96525
494		25494.8	0.96575
495		25499.7	0.9665
496		25756.6	0.96825
497		25764.2	0.96975
498		25765.3	0.97025
499		25766.4	0.972
500		25830	0.97375
501		25893.6	0.97475
502		25919.3	0.97575
503		25945	0.978
504		25963.3	0.98025
505		25993.3	0.98075
506		26023.2	0.98175
507		26038.7	0.98275
508		26054.1	0.98325
509		26150.5	0.98375
510		26150.5	0.9845
511		26176.1	0.98525
512		26201.8	0.9875
513		26219.2	0.98975
514		26459.7	0.99075
515		26574.3	0.99175
516		26689	0.99225
517		26716.6	0.99325
518		26933	0.99425
519		26978.4	0.99475
520		27023.9	0.99525
521		27139.4	0.99575
522		27189.9	0.99625
523		27198.1	0.99675
524		27206.4	0.99725
525		27280.7	0.99775
526		27372	0.99825
527		27463.2	0.99875
528		28058.7	0.99925
529		29286.6	0.99975
See S6C Fig for details. The 272 middle values of the average CDF, derived from the Colony Size assay, were removed to simplify the table. Colored numbers indicate the 5-class nomenclature (S1 Table): dark blue, class 1; light blue, class 2; pink, class4; red, class 5. This table was used to attribute the probabilities of pathogenicity depicted in Fig 2B. For instance, in the Colony Size assay, t…
