# Supplementary material for: Functional Assessment of Genetic Variants with Outcomes Adapted to Clinical Decision-Making
Source: PLoS Genet. 2016 Jun 6;12(6):e1006096. doi: 10.1371/journal.pgen.1006096 (PMC4894565; doi:10.1371/journal.pgen.1006096)
Supplement: S13 Table — See Fig 2B for details. Values in the "Probability" columns are those in Fig 2B. Mutations are ordered as in Fig 2B to facilitate comparisons. Odds in favor of pathogenicity are the ratio pi / (1—pi), with pi being the probability of pathogenicity of the variant i. The Liquid Medium and Yeast Localization assays were not included in the combined odds, since the Liquid Medium and Colony Size, as well as the Spot Formation and Yeast Localization, are not independent assays. Combined probabilities of pathogenicity result from the ratio Oi / (1 + Oi), with Oi being the combined odds of the variant i. Probabilities were also corrected according to nneutral + npathogenic = 40 and a = 2 (see the S1 Text). CS, Colony Size assay; SF, Spot Formation assay. (XLS) [file pgen.1006096.s042.xls]

## Sheet: Feuil1
S13 Table. Basic and corrected probability of pathogenicity when using the standard method
Variant	Colony Size assay					Liquid Medium Assay					Spot Formation assay					Yeast Localization assay					Combined odds (CS x SF)	Combined probability (CS x SF)		Corrected odds combined (CS x SF)	Corrected probability combined (CS x SF)
	Probability	Odds	Corrected odds	Corrected probability		Probability	Odds	Corrected odds	Corrected probability		Probability	Odds	Corrected odds	Corrected probability		Probability	Odds	Corrected odds	Corrected probability									Initial Order	Combined Proba MWW	Order figure 2
M1689R	0.99975	3999	3808.62	0.999738		0.99975	3999	3808.62	0.999738		0.99975	3999	3808.62	0.999738		0.9755	39.8163	37.9679	0.974338		1.5992e+07	1		1.45056e+07	1			23	0.999999	1
G1706E	0.99975	3999	3808.62	0.999738		0.99975	3999	3808.62	0.999738		0.99975	3999	3808.62	0.999738		0.9755	39.8163	37.9679	0.974338		1.5992e+07	1		1.45056e+07	1			25	0.999999	2
A1708E	0.99975	3999	3808.62	0.999738		0.99975	3999	3808.62	0.999738		0.99975	3999	3808.62	0.999738		0.9755	39.8163	37.9679	0.974338		1.5992e+07	1		1.45056e+07	1			26	0.999999	3
S1715R	0.99975	3999	3808.62	0.999738		0.99975	3999	3808.62	0.999738		0.99975	3999	3808.62	0.999738		0.9755	39.8163	37.9679	0.974338		1.5992e+07	1		1.45056e+07	1			27	0.999999	4
L1764P	0.99975	3999	3808.62	0.999738		0.99975	3999	3808.62	0.999738		0.99975	3999	3808.62	0.999738		0.9755	39.8163	37.9679	0.974338		1.5992e+07	1		1.45056e+07	1			31	0.999999	5
I1766S	0.99975	3999	3808.62	0.999738		0.99975	3999	3808.62	0.999738		0.99975	3999	3808.62	0.999738		0.9755	39.8163	37.9679	0.974338		1.5992e+07	1		1.45056e+07	1			32	0.999999	6
G1788V	0.99975	3999	3808.62	0.999738		0.99975	3999	3808.62	0.999738		0.99975	3999	3808.62	0.999738		0.9755	39.8163	37.9679	0.974338		1.5992e+07	1		1.45056e+07	1			36	0.999999	7
V1838E	0.99975	3999	3808.62	0.999738		0.99975	3999	3808.62	0.999738		0.99975	3999	3808.62	0.999738		0.9755	39.8163	37.9679	0.974338		1.5992e+07	1		1.45056e+07	1			38	0.999999	8
G1738R	0.99975	3999	3808.62	0.999738		0.99975	3999	3808.62	0.999738		0.99975	3999	3808.62	0.999738		0.9755	39.8163	37.9679	0.974338		1.5992e+07	1		1.45056e+07	1			29	0.999999	9
T1685I	0.99975	3999	3808.62	0.999738		0.99975	3999	3808.62	0.999738		0.99975	3999	3808.62	0.999738		0.9755	39.8163	37.9679	0.974338		1.5992e+07	1		1.45056e+07	1			22	0.999999	10
T1685A	0.99975	3999	3808.62	0.999738		0.99975	3999	3808.62	0.999738		0.99975	3999	3808.62	0.999738		0.9755	39.8163	37.9679	0.974338		1.5992e+07	1		1.45056e+07	1			21	0.999999	11
C44Y	0.99975	3999	3808.62	0.999738		0.99975	3999	3808.62	0.999738		0.99975	3999	3808.62	0.999738		0.9755	39.8163	37.9679	0.974338		1.5992e+07	1		1.45056e+07	1			8	0.999999	12
C44F	0.99975	3999	3808.62	0.999738		0.99975	3999	3808.62	0.999738		0.99975	3999	3808.62	0.999738		0.9755	39.8163	37.9679	0.974338		1.5992e+07	1		1.45056e+07	1			7	0.999999	13
C64Y	0.99975	3999	3808.62	0.999738		0.9905	104.263	99.3459	0.990034		0.99975	3999	3808.62	0.999738		0.9755	39.8163	37.9679	0.974338		1.5992e+07	1		1.45056e+07	1			13	0.999999	14
T37K	0.99925	1332.33	1268.94	0.999213		0.99975	3999	3808.62	0.999738		0.71925	2.56189	2.48751	0.713263		0.9755	39.8163	37.9679	0.974338		3413.29	0.999707		3156.5	0.999683			4	0.999993	15
C39R	0.99975	3999	3808.62	0.999738		0.82675	4.77201	4.59239	0.821185		0.99975	3999	3808.62	0.999738		0.9755	39.8163	37.9679	0.974338		1.5992e+07	1		1.45056e+07	1			5	0.999999	16
C61G	0.99525	209.526	199.596	0.995015		0.783	3.60829	3.48409	0.776989		0.97975	48.3827	46.1264	0.97878		0.56575	1.30282	1.2884	0.563014		10137.5	0.999901		9206.67	0.999891			12	0.999999	17
C47G	0.99975	3999	3808.62	0.999738		0.99875	799	761	0.998688		0.943	16.5439	15.8037	0.940489		0.164	0.196172	0.20398	0.169421		66158.9	0.999985		60190.2	0.999983			11	0.999847	18
M18T	0.99975	3999	3808.62	0.999738		0.99825	570.429	543.313	0.998163		0.81175	4.31208	4.15437	0.80599		0.12075	0.137333	0.143216	0.125275		17244	0.999942		15822.4	0.999937			1	0.998862	19
C39Y	0.99975	3999	3808.62	0.999738		0.99975	3999	3808.62	0.999738		0.71925	2.56189	2.48751	0.713263		0.0055	0.00553042	0.00580533	0.00577183		10245	0.999902		9473.99	0.999894			6	0.999999	20
M1775R	0.99975	3999	3808.62	0.999738		0.965	27.5714	26.3061	0.963378		0.293	0.414427	0.426315	0.298892		0.00125	0.00125156	0.00131406	0.00131234		1657.29	0.999397		1623.67	0.999384			34	0.99992	21
L22S	0.99975	3999	3808.62	0.999738		0.99975	3999	3808.62	0.999738		0.00025	0.000250063	0.000262562	0.000262493		0.00025	0.000250063	0.000262562	0.000262493		1	0.5		1	0.5			2	0.5	22
M1775K	0.99975	3999	3808.62	0.999738		0.6035	1.52207	1.49721	0.599553		0.00025	0.000250063	0.000262562	0.000262493		0.00025	0.000250063	0.000262562	0.000262493		1	0.5		1	0.5			33	0.5	23
C47F	0.47	0.886792	0.891599	0.471347		0.24475	0.324065	0.334843	0.250848		0.00025	0.000250063	0.000262562	0.000262493		0.00075	0.000750563	0.000788061	0.000787441		0.000221754	0.000221704		0.0002341	0.000234046			10	0.00616492	24
R1699W	0.07525	0.0813733	0.0850958	0.0784224		0.017	0.017294	0.018143	0.0178197		0.00025	0.000250063	0.000262562	0.000262493		0.00125	0.00125156	0.00131406	0.00131234		2.03484e-05	2.0348e-05		2.23429e-05	2.23425e-05			24	5.95231e-06	25
T1720A	0.00025	0.000250063	0.000262562	0.000262493		0.00025	0.000250063	0.000262562	0.000262493		0.00025	0.000250063	0.000262562	0.000262493		0.00025	0.000250063	0.000262562	0.000262493		6.25313e-08	6.25313e-08		6.8939e-08	6.8939e-08			28	6.25313e-08	26
P1859R	0.00025	0.000250063	0.000262562	0.000262493		0.00025	0.000250063	0.000262562	0.000262493		0.00025	0.000250063	0.000262562	0.000262493		0.00025	0.000250063	0.000262562	0.000262493		6.25313e-08	6.25313e-08		6.8939e-08	6.8939e-08			40	6.25313e-08	27
R1751Q	0.00025	0.000250063	0.000262562	0.000262493		0.00025	0.000250063	0.000262562	0.000262493		0.00025	0.000250063	0.000262562	0.000262493		0.00175	0.00175307	0.00184056	0.00183718		6.25313e-08	6.25313e-08		6.8939e-08	6.8939e-08			30	6.25313e-08	28
E1682K	0.00025	0.000250063	0.000262562	0.000262493		0.00025	0.000250063	0.000262562	0.000262493		0.00025	0.000250063	0.000262562	0.000262493		0.00025	0.000250063	0.000262562	0.000262493		6.25313e-08	6.25313e-08		6.8939e-08	6.8939e-08			20	2.82236e-06	29
M1652I	0.00025	0.000250063	0.000262562	0.000262493		0.00025	0.000250063	0.000262562	0.000262493		0.00025	0.000250063	0.000262562	0.000262493		0.00425	0.00426814	0.00448059	0.0044606		6.25313e-08	6.25313e-08		6.8939e-08	6.8939e-08			16	6.25313e-08	30
I31M	0.00025	0.000250063	0.000262562	0.000262493		0.00025	0.000250063	0.000262562	0.000262493		0.00025	0.000250063	0.000262562	0.000262493		0.00175	0.00175307	0.00184056	0.00183718		6.25313e-08	6.25313e-08		6.8939e-08	6.8939e-08			3	2.20736e-06	31
I1858L	0.00025	0.000250063	0.000262562	0.000262493		0.00425	0.00426814	0.00448059	0.0044606		0.00025	0.000250063	0.000262562	0.000262493		0.00025	0.000250063	0.000262562	0.000262493		6.25313e-08	6.25313e-08		6.8939e-08	6.8939e-08			39	6.25313e-08	32
P1776H	0.00475	0.00477267	0.00501011	0.00498513		0.00025	0.000250063	0.000262562	0.000262493		0.00025	0.000250063	0.000262562	0.000262493		0.0055	0.00553042	0.00580533	0.00577183		1.19347e-06	1.19346e-06		1.31547e-06	1.31546e-06			35	3.12969e-07	33
F1662S	0.00075	0.000750563	0.000788061	0.000787441		0.00025	0.000250063	0.000262562	0.000262493		0.00025	0.000250063	0.000262562	0.000262493		0.00975	0.009846	0.0103332	0.0102275		1.87688e-07	1.87688e-07		2.06915e-07	2.06915e-07			18	6.25313e-08	34
V1804D	0.00025	0.000250063	0.000262562	0.000262493		0.03825	0.0397713	0.0416769	0.0400095		0.00025	0.000250063	0.000262562	0.000262493		0.00025	0.000250063	0.000262562	0.000262493		6.25313e-08	6.25313e-08		6.8939e-08	6.8939e-08			37	6.25313e-08	35
A1669S	0.00025	0.000250063	0.000262562	0.000262493		0.03825	0.0397713	0.0416769	0.0400095		0.04175	0.043569	0.045648	0.0436552		0.00025	0.000250063	0.000262562	0.000262493		1.0895e-05	1.08949e-05		1.19855e-05	1.19853e-05			19	4.5188e-06	36
N132K	0.00025	0.000250063	0.000262562	0.000262493		0.00425	0.00426814	0.00448059	0.0044606		0.00025	0.000250063	0.000262562	0.000262493		0.057	0.0604454	0.0632764	0.0595108		6.25313e-08	6.25313e-08		6.8939e-08	6.8939e-08			15	4.38376e-07	37
D67Y	0.00025	0.000250063	0.000262562	0.000262493		0.24475	0.324065	0.334843	0.250848		0.00025	0.000250063	0.000262562	0.000262493		0.00025	0.000250063	0.000262562	0.000262493		6.25313e-08	6.25313e-08		6.8939e-08	6.8939e-08			14	5.63909e-07	38
M1652T	0.99975	3999	3808.62	0.999738		0.99975	3999	3808.62	0.999738		0.00025	0.000250063	0.000262562	0.000262493		0.00975	0.009846	0.0103332	0.0102275		1	0.5		1	0.5			17	0.972452	39
K45Q	0.47	0.886792	0.891599	0.471347		0.6715	2.04414	1.99442	0.666045		0.8385	5.19195	4.99233	0.83312		0.16725	0.200841	0.208786	0.172724		4.60418	0.821562		4.45116	0.816553			9	0.990623	40
Sensitivity	0.92 (23/25)			0.92 (23/25)		0.80 (20/25)			0.80 (20/25)		0.64 (16/25)			0.64 (16/25)		0.64 (16/25)			0.64 (16/25)			0.84 (21/25)			0.84 (21/25)
Specificity	0.87 (13/15)			0.87 (13/15)		0.80 (12/15)			0.80 (12/15)		0.93 (14/15)			0.93 (14/15)		0.87 (13/15)			0.87 (13/15)			0.87 (13/15)			0.87 (13/15)
Accuracy	0.90 (36/40)			0.90 (36/40)		0.80 (32/40)			0.80 (32/40)		0.75 (30/40)			0.75 (30/40)		0.73 (29/40)			0.73 (29/40)			0.85 (34/40)			0.85 (34/40)
See Fig 2B for details. Values in the "Probability" columns are those in Fig 2B. Mutations are ordered as in Fig 2B to facilitate comparisons. Odds in favor of pathogenicity are the ratio pi / (1 - pi), with pi being the probability of pathogenicity of the variant i. The Liquid Medium and Yeast Localization assays were not included in the combined odds, since the Liquid Medium and Colony Size, as…

## Sheet: Feuil2
	Variant	CS					LM					SF					YL					Corrected odds combined (CS x SF)	Corrected probability combined (CS x SF)
		Probability	Odds	Corrected odds	Corrected probability		Probability	Odds	Corrected odds	Corrected probability		Probability	Odds	Corrected odds	Corrected probability		Probability	Odds	Corrected odds	Corrected probability									Variant Order	Combined Proba MWW
	M18T	0.99975	3999	3808.62	0.999738		0.99825	570.429	543.313	0.998163		0.81175	4.31208	4.15437	0.80599		0.12075	0.137333	0.143216	0.125275		15822.4	0.999937				Class 5: pathogenic		1	0.998862	19	Procedure to reorder the rows according to the order of Figure 3
	L22S	0.99975	3999	3808.62	0.999738		0.99975	3999	3808.62	0.999738		0.00025	0.000250063	0.000262562	0.000262493		0.00025	0.000250063	0.000262562	0.000262493		1	0.5				Class 4: likely pathogenic		2	0.5	22	1- Column AC of this sheet must be fill with number from 1 to 40, that correspond to the ascending order of the variant position on BRCA1
	I31M	0.00025	0.000250063	0.000262562	0.000262493		0.00025	0.000250063	0.000262562	0.000262493		0.00025	0.000250063	0.000262562	0.000262493		0.00175	0.00175307	0.00184056	0.00183718		6.8939e-08	6.8939e-08				Class 3: uncertain		3	2.20736e-06	31	2- In Figure 3, the reordering changed also this column (compare column U sheet 2 and sheet 1 in Figure 3)
	T37K	0.99925	1332.33	1268.94	0.999213		0.99975	3999	3808.62	0.999738		0.71925	2.56189	2.48751	0.713263		0.9755	39.8163	37.9679	0.974338		3156.5	0.999683				Class 2: likely neutral		4	0.999993	15	3- Copy the new order in column U values, sheet 1, Figure 3 and paste it in Word (paste as text)
	C39R	0.99975	3999	3808.62	0.999738		0.82675	4.77201	4.59239	0.821185		0.99975	3999	3808.62	0.999738		0.9755	39.8163	37.9679	0.974338		1.45056e+07	1				Class 1: neutral		5	0.999999	16	4- Use the new order obtained in column U, sheet 1, Figure 3 to create a personalized order
	C39Y	0.99975	3999	3808.62	0.999738		0.99975	3999	3808.62	0.999738		0.71925	2.56189	2.48751	0.713263		0.0055	0.00553042	0.00580533	0.00577183		9473.99	0.999894						6	0.999999	20	5- Select all the table in sheet 1 of this excel file, including the column AC (containing the values from 1 to 40).
	C44F	0.99975	3999	3808.62	0.999738		0.99975	3999	3808.62	0.999738		0.99975	3999	3808.62	0.999738		0.9755	39.8163	37.9679	0.974338		1.45056e+07	1						7	0.999999	13	6- Go to trier and filtrer
	C44Y	0.99975	3999	3808.62	0.999738		0.99975	3999	3808.62	0.999738		0.99975	3999	3808.62	0.999738		0.9755	39.8163	37.9679	0.974338		1.45056e+07	1						8	0.999999	12	7- select column AC and personalized file
	K45Q	0.47	0.886792	0.891599	0.471347		0.6715	2.04414	1.99442	0.666045		0.8385	5.19195	4.99233	0.83312		0.16725	0.200841	0.208786	0.172724		4.45116	0.816553						9	0.990623	40	8- Copy the new order in word and paste in the window
	C47F	0.47	0.886792	0.891599	0.471347		0.24475	0.324065	0.334843	0.250848		0.00025	0.000250063	0.000262562	0.000262493		0.00075	0.000750563	0.000788061	0.000787441		0.0002341	0.000234046						10	0.00616492	24	9- Done
	C47G	0.99975	3999	3808.62	0.999738		0.99875	799	761	0.998688		0.943	16.5439	15.8037	0.940489		0.164	0.196172	0.20398	0.169421		60190.2	0.999983						11	0.999847	18
	C61G	0.99525	209.526	199.596	0.995015		0.783	3.60829	3.48409	0.776989		0.97975	48.3827	46.1264	0.97878		0.56575	1.30282	1.2884	0.563014		9206.67	0.999891						12	0.999999	17
	C64Y	0.99975	3999	3808.62	0.999738		0.9905	104.263	99.3459	0.990034		0.99975	3999	3808.62	0.999738		0.9755	39.8163	37.9679	0.974338		1.45056e+07	1						13	0.999999	14
	D67Y	0.00025	0.000250063	0.000262562	0.000262493		0.24475	0.324065	0.334843	0.250848		0.00025	0.000250063	0.000262562	0.000262493		0.00025	0.000250063	0.000262562	0.000262493		6.8939e-08	6.8939e-08						14	5.63909e-07	38
	N132K	0.00025	0.000250063	0.000262562	0.000262493		0.00425	0.00426814	0.00448059	0.0044606		0.00025	0.000250063	0.000262562	0.000262493		0.057	0.0604454	0.0632764	0.0595108		6.8939e-08	6.8939e-08						15	4.38376e-07	37
	M1652I	0.00025	0.000250063	0.000262562	0.000262493		0.00025	0.000250063	0.000262562	0.000262493		0.00025	0.000250063	0.000262562	0.000262493		0.00425	0.00426814	0.00448059	0.0044606		6.8939e-08	6.8939e-08						16	6.25313e-08	30
	M1652T	0.99975	3999	3808.62	0.999738		0.99975	3999	3808.62	0.999738		0.00025	0.000250063	0.000262562	0.000262493		0.00975	0.009846	0.0103332	0.0102275		1	0.5						17	0.972452	39
	F1662S	0.00075	0.000750563	0.000788061	0.000787441		0.00025	0.000250063	0.000262562	0.000262493		0.00025	0.000250063	0.000262562	0.000262493		0.00975	0.009846	0.0103332	0.0102275		2.06915e-07	2.06915e-07						18	6.25313e-08	34
	A1669S	0.00025	0.000250063	0.000262562	0.000262493		0.03825	0.0397713	0.0416769	0.0400095		0.04175	0.043569	0.045648	0.0436552		0.00025	0.000250063	0.000262562	0.000262493		1.19855e-05	1.19853e-05						19	4.5188e-06	36
	E1682K	0.00025	0.000250063	0.000262562	0.000262493		0.00025	0.000250063	0.000262562	0.000262493		0.00025	0.000250063	0.000262562	0.000262493		0.00025	0.000250063	0.000262562	0.000262493		6.8939e-08	6.8939e-08						20	2.82236e-06	29
	T1685A	0.99975	3999	3808.62	0.999738		0.99975	3999	3808.62	0.999738		0.99975	3999	3808.62	0.999738		0.9755	39.8163	37.9679	0.974338		1.45056e+07	1						21	0.999999	11
	T1685I	0.99975	3999	3808.62	0.999738		0.99975	3999	3808.62	0.999738		0.99975	3999	3808.62	0.999738		0.9755	39.8163	37.9679	0.974338		1.45056e+07	1						22	0.999999	10
	M1689R	0.99975	3999	3808.62	0.999738		0.99975	3999	3808.62	0.999738		0.99975	3999	3808.62	0.999738		0.9755	39.8163	37.9679	0.974338		1.45056e+07	1						23	0.999999	1
	R1699W	0.07525	0.0813733	0.0850958	0.0784224		0.017	0.017294	0.018143	0.0178197		0.00025	0.000250063	0.000262562	0.000262493		0.00125	0.00125156	0.00131406	0.00131234		2.23429e-05	2.23425e-05						24	5.95231e-06	25
	G1706E	0.99975	3999	3808.62	0.999738		0.99975	3999	3808.62	0.999738		0.99975	3999	3808.62	0.999738		0.9755	39.8163	37.9679	0.974338		1.45056e+07	1						25	0.999999	2
	A1708E	0.99975	3999	3808.62	0.999738		0.99975	3999	3808.62	0.999738		0.99975	3999	3808.62	0.999738		0.9755	39.8163	37.9679	0.974338		1.45056e+07	1						26	0.999999	3
	S1715R	0.99975	3999	3808.62	0.999738		0.99975	3999	3808.62	0.999738		0.99975	3999	3808.62	0.999738		0.9755	39.8163	37.9679	0.974338		1.45056e+07	1						27	0.999999	4
	T1720A	0.00025	0.000250063	0.000262562	0.000262493		0.00025	0.000250063	0.000262562	0.000262493		0.00025	0.000250063	0.000262562	0.000262493		0.00025	0.000250063	0.000262562	0.000262493		6.8939e-08	6.8939e-08						28	6.25313e-08	26
	G1738R	0.99975	3999	3808.62	0.999738		0.99975	3999	3808.62	0.999738		0.99975	3999	3808.62	0.999738		0.9755	39.8163	37.9679	0.974338		1.45056e+07	1						29	0.999999	9
	R1751Q	0.00025	0.000250063	0.000262562	0.000262493		0.00025	0.000250063	0.000262562	0.000262493		0.00025	0.000250063	0.000262562	0.000262493		0.00175	0.00175307	0.00184056	0.00183718		6.8939e-08	6.8939e-08						30	6.25313e-08	28
	L1764P	0.99975	3999	3808.62	0.999738		0.99975	3999	3808.62	0.999738		0.99975	3999	3808.62	0.999738		0.9755	39.8163	37.9679	0.974338		1.45056e+07	1						31	0.999999	5
	I1766S	0.99975	3999	3808.62	0.999738		0.99975	3999	3808.62	0.999738		0.99975	3999	3808.62	0.999738		0.9755	39.8163	37.9679	0.974338		1.45056e+07	1						32	0.999999	6
	M1775K	0.99975	3999	3808.62	0.999738		0.6035	1.52207	1.49721	0.599553		0.00025	0.000250063	0.000262562	0.000262493		0.00025	0.000250063	0.000262562	0.000262493		1	0.5						33	0.5	23
	M1775R	0.99975	3999	3808.62	0.999738		0.965	27.5714	26.3061	0.963378		0.293	0.414427	0.426315	0.298892		0.00125	0.00125156	0.00131406	0.00131234		1623.67	0.999384						34	0.99992	21
	P1776H	0.00475	0.00477267	0.00501011	0.00498513		0.00025	0.000250063	0.000262562	0.000262493		0.00025	0.000250063	0.000262562	0.000262493		0.0055	0.00553042	0.00580533	0.00577183		1.31547e-06	1.31546e-06						35	3.12969e-07	33
	G1788V	0.99975	3999	3808.62	0.999738		0.99975	3999	3808.62	0.999738		0.99975	3999	3808.62	0.999738		0.9755	39.8163	37.9679	0.974338		1.45056e+07	1						36	0.999999	7
	V1804D	0.00025	0.000250063	0.000262562	0.000262493		0.03825	0.0397713	0.0416769	0.0400095		0.00025	0.000250063	0.000262562	0.000262493		0.00025	0.000250063	0.000262562	0.000262493		6.8939e-08	6.8939e-08						37	6.25313e-08	35
	V1838E	0.99975	3999	3808.62	0.999738		0.99975	3999	3808.62	0.999738		0.99975	3999	3808.62	0.999738		0.9755	39.8163	37.9679	0.974338		1.45056e+07	1						38	0.999999	8
	I1858L	0.00025	0.000250063	0.000262562	0.000262493		0.00425	0.00426814	0.00448059	0.0044606		0.00025	0.000250063	0.000262562	0.000262493		0.00025	0.000250063	0.000262562	0.000262493		6.8939e-08	6.8939e-08						39	6.25313e-08	32
	P1859R	0.00025	0.000250063	0.000262562	0.000262493		0.00025	0.000250063	0.000262562	0.000262493		0.00025	0.000250063	0.000262562	0.000262493		0.00025	0.000250063	0.000262562	0.000262493		6.8939e-08	6.8939e-08						40	6.25313e-08	27
	Supplementary Figure 22. Corrected probability of pathogenicity using the standard method. Correction using nmutant = 40 and a = 2 (see Method section). Mutations are classified according to decreasing corrected & combined probabilities.
Class 5		23					19					15					0
Class 5 + 4		23					20					16					16
Class 1		12					8					13					7
Class 1 + 2		13					12					14					13
Class 1 + 2 + 4 + 5
mis Class 1 + 2 + 4 + 5		1					2					4					6
