# Supplementary material for: Functional Assessment of Genetic Variants with Outcomes Adapted to Clinical Decision-Making
Source: PLoS Genet. 2016 Jun 6;12(6):e1006096. doi: 10.1371/journal.pgen.1006096 (PMC4894565; doi:10.1371/journal.pgen.1006096)
Supplement: S14 Table — See S13 Table for details. (XLS) [file pgen.1006096.s043.xls]

## Sheet: Feuil1
S14 Table. Basic and corrected probability of pathogenicity when using the standard with reference method
Variant	Colony Size assay					Liquid Medium Assay					Spot Formation assay					Yeast Localization assay					Combined odds (CS x SF)	Combined probability (CS x SF)		Corrected odds combined (CS x SF)	Corrected probability combined (CS x SF)
	Probability	Odds	Corrected odds	Corrected probability		Probability	Odds	Corrected odds	Corrected probability		Probability	Odds	Corrected odds	Corrected probability		Probability	Odds	Corrected odds	Corrected probability									Variant Order	Combined Proba MWW	Order figure 2
M1689R	0.99975	3999	3808.62	0.999738		0.99975	3999	3808.62	0.999738		0.99975	3999	3808.62	0.999738		0.99975	3999	3808.62	0.999738		1.5992e+07	1		1.45056e+07	1			23	0.999999	1
G1706E	0.99975	3999	3808.62	0.999738		0.99975	3999	3808.62	0.999738		0.99975	3999	3808.62	0.999738		0.99975	3999	3808.62	0.999738		1.5992e+07	1		1.45056e+07	1			25	0.999999	2
A1708E	0.99975	3999	3808.62	0.999738		0.99975	3999	3808.62	0.999738		0.99975	3999	3808.62	0.999738		0.99975	3999	3808.62	0.999738		1.5992e+07	1		1.45056e+07	1			26	0.999999	3
S1715R	0.99975	3999	3808.62	0.999738		0.99975	3999	3808.62	0.999738		0.99975	3999	3808.62	0.999738		0.99975	3999	3808.62	0.999738		1.5992e+07	1		1.45056e+07	1			27	0.999999	4
L1764P	0.99975	3999	3808.62	0.999738		0.99975	3999	3808.62	0.999738		0.99975	3999	3808.62	0.999738		0.99975	3999	3808.62	0.999738		1.5992e+07	1		1.45056e+07	1			31	0.999999	5
I1766S	0.99975	3999	3808.62	0.999738		0.99975	3999	3808.62	0.999738		0.99975	3999	3808.62	0.999738		0.99975	3999	3808.62	0.999738		1.5992e+07	1		1.45056e+07	1			32	0.999999	6
G1788V	0.99975	3999	3808.62	0.999738		0.99975	3999	3808.62	0.999738		0.99975	3999	3808.62	0.999738		0.99975	3999	3808.62	0.999738		1.5992e+07	1		1.45056e+07	1			36	0.999999	7
V1838E	0.99975	3999	3808.62	0.999738		0.99975	3999	3808.62	0.999738		0.99975	3999	3808.62	0.999738		0.99975	3999	3808.62	0.999738		1.5992e+07	1		1.45056e+07	1			38	0.999999	8
G1738R	0.99975	3999	3808.62	0.999738		0.99975	3999	3808.62	0.999738		0.99975	3999	3808.62	0.999738		0.99725	362.636	345.416	0.997113		1.5992e+07	1		1.45056e+07	1			29	0.999999	9
T1685I	0.99975	3999	3808.62	0.999738		0.99975	3999	3808.62	0.999738		0.99975	3999	3808.62	0.999738		0.9965	284.714	271.204	0.996326		1.5992e+07	1		1.45056e+07	1			22	0.999999	10
T1685A	0.99975	3999	3808.62	0.999738		0.99975	3999	3808.62	0.999738		0.99975	3999	3808.62	0.999738		0.99475	189.476	180.501	0.99449		1.5992e+07	1		1.45056e+07	1			21	0.999999	11
C44Y	0.99975	3999	3808.62	0.999738		0.99975	3999	3808.62	0.999738		0.99975	3999	3808.62	0.999738		0.99425	172.913	164.727	0.993966		1.5992e+07	1		1.45056e+07	1			8	0.999999	12
C44F	0.99975	3999	3808.62	0.999738		0.99975	3999	3808.62	0.999738		0.99975	3999	3808.62	0.999738		0.99275	136.931	130.458	0.992393		1.5992e+07	1		1.45056e+07	1			7	0.999999	13
C64Y	0.99975	3999	3808.62	0.999738		0.98675	74.4717	70.973	0.986106		0.99975	3999	3808.62	0.999738		0.98525	66.7966	63.6634	0.984535		1.5992e+07	1		1.45056e+07	1			13	0.999999	14
T37K	0.99575	234.294	223.185	0.995539		0.99925	1332.33	1268.94	0.999213		0.71825	2.54925	2.47547	0.712269		0.86075	6.18133	5.9346	0.855796		597.273	0.998329		552.488	0.998193			4	0.999993	15
C39R	0.99975	3999	3808.62	0.999738		0.8225	4.6338	4.46076	0.816875		0.99975	3999	3808.62	0.999738		0.99825	570.429	543.313	0.998163		1.5992e+07	1		1.45056e+07	1			5	0.999999	16
C61G	0.98925	92.0233	87.6888	0.988725		0.764	3.23729	3.13075	0.757913		0.957	22.2558	21.2436	0.955043		0.54325	1.18938	1.18036	0.541361		2048.05	0.999512		1862.83	0.999463			12	0.999999	17
C47G	0.99775	443.444	422.376	0.997638		0.99775	443.444	422.376	0.997638		0.93825	15.1943	14.5184	0.93556		0.14425	0.168566	0.175515	0.149309		6737.84	0.999852		6132.22	0.999837			11	0.999847	18
M18T	0.99825	570.429	543.313	0.998163		0.99575	234.294	223.185	0.995539		0.80225	4.05689	3.91132	0.796389		0.10875	0.12202	0.127344	0.112959		2314.17	0.999568		2125.07	0.99953			1	0.998862	19
C39Y	0.99975	3999	3808.62	0.999738		0.99975	3999	3808.62	0.999738		0.71725	2.53669	2.46352	0.711276		0.00475	0.00477267	0.00501011	0.00498513		10144.2	0.999901		9382.6	0.999893			6	0.999999	20
M1775R	0.99975	3999	3808.62	0.999738		0.94675	17.7793	16.9803	0.944384		0.271	0.371742	0.383207	0.277042		0.00175	0.00175307	0.00184056	0.00183718		1486.6	0.999328		1459.49	0.999315			34	0.99992	21
L22S	0.99975	3999	3808.62	0.999738		0.99975	3999	3808.62	0.999738		0.00025	0.000250063	0.000262562	0.000262493		0.00025	0.000250063	0.000262562	0.000262493		1	0.5		1	0.5			2	0.5	22
M1775K	0.99975	3999	3808.62	0.999738		0.59975	1.49844	1.4747	0.595911		0.00025	0.000250063	0.000262562	0.000262493		0.00025	0.000250063	0.000262562	0.000262493		1	0.5		1	0.5			33	0.5	23
C47F	0.49325	0.97336	0.974596	0.493567		0.245	0.324503	0.335288	0.251098		0.00025	0.000250063	0.000262562	0.000262493		0.00075	0.000750563	0.000788061	0.000787441		0.000243401	0.000243342		0.000255892	0.000255827			10	0.00616492	24
R1699W	0.07225	0.0778766	0.0814532	0.0753183		0.017	0.017294	0.018143	0.0178197		0.00025	0.000250063	0.000262562	0.000262493		0.00225	0.00225507	0.00236756	0.00236197		1.9474e-05	1.94736e-05		2.13866e-05	2.13861e-05			24	5.95231e-06	25
T1720A	0.00025	0.000250063	0.000262562	0.000262493		0.00025	0.000250063	0.000262562	0.000262493		0.00025	0.000250063	0.000262562	0.000262493		0.00025	0.000250063	0.000262562	0.000262493		6.25313e-08	6.25313e-08		6.8939e-08	6.8939e-08			28	6.25313e-08	26
P1859R	0.00025	0.000250063	0.000262562	0.000262493		0.00025	0.000250063	0.000262562	0.000262493		0.00075	0.000750563	0.000788061	0.000787441		0.00025	0.000250063	0.000262562	0.000262493		1.87688e-07	1.87688e-07		2.06915e-07	2.06915e-07			40	6.25313e-08	27
R1751Q	0.00025	0.000250063	0.000262562	0.000262493		0.00025	0.000250063	0.000262562	0.000262493		0.00125	0.00125156	0.00131406	0.00131234		0.00425	0.00426814	0.00448059	0.0044606		3.12969e-07	3.12969e-07		3.45023e-07	3.45023e-07			30	6.25313e-08	28
E1682K	0.00375	0.00376412	0.00395158	0.00393602		0.00025	0.000250063	0.000262562	0.000262493		0.00175	0.00175307	0.00184056	0.00183718		0.00025	0.000250063	0.000262562	0.000262493		6.59875e-06	6.59871e-06		7.27312e-06	7.27306e-06			20	2.82236e-06	29
M1652I	0.00025	0.000250063	0.000262562	0.000262493		0.00025	0.000250063	0.000262562	0.000262493		0.00025	0.000250063	0.000262562	0.000262493		0.00475	0.00477267	0.00501011	0.00498513		6.25313e-08	6.25313e-08		6.8939e-08	6.8939e-08			16	6.25313e-08	30
I31M	0.00025	0.000250063	0.000262562	0.000262493		0.00025	0.000250063	0.000262562	0.000262493		0.00175	0.00175307	0.00184056	0.00183718		0.00325	0.0032606	0.00342307	0.00341139		4.38377e-07	4.38376e-07		4.83262e-07	4.83262e-07			3	2.20736e-06	31
I1858L	0.00125	0.00125156	0.00131406	0.00131234		0.00725	0.00730295	0.00766529	0.00760698		0.00025	0.000250063	0.000262562	0.000262493		0.00025	0.000250063	0.000262562	0.000262493		3.12969e-07	3.12969e-07		3.45023e-07	3.45023e-07			39	6.25313e-08	32
P1776H	0.01525	0.0154862	0.0162479	0.0159881		0.00025	0.000250063	0.000262562	0.000262493		0.00025	0.000250063	0.000262562	0.000262493		0.00625	0.00628931	0.0066017	0.0065584		3.87251e-06	3.87249e-06		4.26608e-06	4.26607e-06			35	3.12969e-07	33
F1662S	0.00975	0.009846	0.0103332	0.0102275		0.00025	0.000250063	0.000262562	0.000262493		0.00075	0.000750563	0.000788061	0.000787441		0.02325	0.0238034	0.0249639	0.0243559		7.39004e-06	7.38999e-06		8.14321e-06	8.14314e-06			18	6.25313e-08	34
V1804D	0.00025	0.000250063	0.000262562	0.000262493		0.0585	0.0621349	0.0650396	0.0610678		0.00025	0.000250063	0.000262562	0.000262493		0.00025	0.000250063	0.000262562	0.000262493		6.25313e-08	6.25313e-08		6.8939e-08	6.8939e-08			37	6.25313e-08	35
A1669S	0.00025	0.000250063	0.000262562	0.000262493		0.0585	0.0621349	0.0650396	0.0610678		0.04625	0.0484928	0.0507943	0.0483389		0.00025	0.000250063	0.000262562	0.000262493		1.21262e-05	1.21261e-05		1.33367e-05	1.33365e-05			19	4.5188e-06	36
N132K	0.00025	0.000250063	0.000262562	0.000262493		0.00725	0.00730295	0.00766529	0.00760698		0.00025	0.000250063	0.000262562	0.000262493		0.09575	0.105889	0.110598	0.099584		6.25313e-08	6.25313e-08		6.8939e-08	6.8939e-08			15	4.38376e-07	37
D67Y	0.00475	0.00477267	0.00501011	0.00498513		0.245	0.324503	0.335288	0.251098		0.00025	0.000250063	0.000262562	0.000262493		0.00025	0.000250063	0.000262562	0.000262493		1.19347e-06	1.19346e-06		1.31547e-06	1.31546e-06			14	5.63909e-07	38
M1652T	0.99975	3999	3808.62	0.999738		0.99975	3999	3808.62	0.999738		0.00125	0.00125156	0.00131406	0.00131234		0.02325	0.0238034	0.0249639	0.0243559		5.00501	0.833472		5.00476	0.833465			17	0.972452	39
K45Q	0.47025	0.887683	0.892456	0.471586		0.69575	2.28677	2.2255	0.68997		0.84375	5.4	5.19048	0.838462		0.21075	0.267026	0.276683	0.21672		4.79349	0.827392		4.63227	0.822452			9	0.990623	40
Sensitivity	0.92 (23/25)			0.92 (23/25)		0.76 (19/25)			0.76 (19/25)		0.64 (16/25)			0.64 (16/25)		0.60 (15/25)			0.60 (15/25)			0.84 (21/25)			0.84 (21/25)
Specificity	0.87 (13/15)			0.87 (13/15)		0.67 (10/15)			0.67 (10/15)		0.93 (14/15)			0.93 (14/15)		0.87 (13/15)			0.87 (13/15)			0.87 (13/15)			0.87 (13/15)
Accuracy	0.90 (36/40)			0.90 (36/40)		0.73 (29/40)			0.73 (29/40)		0.75 (30/40)			0.75 (30/40)		0.70 (28/40)			0.70 (28/40)			0.85 (34/40)			0.85 (34/40)
See S13 Table for details.

## Sheet: Feuil2
	Variant	CS					LM					SF					YL					Corrected odds combined (CS x SF)	Corrected probability combined (CS x SF)
		Probability	Odds	Corrected odds	Corrected probability		Probability	Odds	Corrected odds	Corrected probability		Probability	Odds	Corrected odds	Corrected probability		Probability	Odds	Corrected odds	Corrected probability									Variant Order	Combined Proba MWW
	M18T	0.99825	570.429	543.313	0.998163		0.99575	234.294	223.185	0.995539		0.80225	4.05689	3.91132	0.796389		0.10875	0.12202	0.127344	0.112959		2125.07	0.99953				Class 5: pathogenic		1	0.998862
	L22S	0.99975	3999	3808.62	0.999738		0.99975	3999	3808.62	0.999738		0.00025	0.000250063	0.000262562	0.000262493		0.00025	0.000250063	0.000262562	0.000262493		1	0.5				Class 4: likely pathogenic		2	0.5
	I31M	0.00025	0.000250063	0.000262562	0.000262493		0.00025	0.000250063	0.000262562	0.000262493		0.00175	0.00175307	0.00184056	0.00183718		0.00325	0.0032606	0.00342307	0.00341139		4.83262e-07	4.83262e-07				Class 3: uncertain		3	2.20736e-06
	T37K	0.99575	234.294	223.185	0.995539		0.99925	1332.33	1268.94	0.999213		0.71825	2.54925	2.47547	0.712269		0.86075	6.18133	5.9346	0.855796		552.488	0.998193				Class 2: likely neutral		4	0.999993
	C39R	0.99975	3999	3808.62	0.999738		0.8225	4.6338	4.46076	0.816875		0.99975	3999	3808.62	0.999738		0.99825	570.429	543.313	0.998163		1.45056e+07	1				Class 1: neutral		5	0.999999
	C39Y	0.99975	3999	3808.62	0.999738		0.99975	3999	3808.62	0.999738		0.71725	2.53669	2.46352	0.711276		0.00475	0.00477267	0.00501011	0.00498513		9382.6	0.999893						6	0.999999
	C44F	0.99975	3999	3808.62	0.999738		0.99975	3999	3808.62	0.999738		0.99975	3999	3808.62	0.999738		0.99275	136.931	130.458	0.992393		1.45056e+07	1						7	0.999999
	C44Y	0.99975	3999	3808.62	0.999738		0.99975	3999	3808.62	0.999738		0.99975	3999	3808.62	0.999738		0.99425	172.913	164.727	0.993966		1.45056e+07	1						8	0.999999
	K45Q	0.47025	0.887683	0.892456	0.471586		0.69575	2.28677	2.2255	0.68997		0.84375	5.4	5.19048	0.838462		0.21075	0.267026	0.276683	0.21672		4.63227	0.822452						9	0.990623
	C47F	0.49325	0.97336	0.974596	0.493567		0.245	0.324503	0.335288	0.251098		0.00025	0.000250063	0.000262562	0.000262493		0.00075	0.000750563	0.000788061	0.000787441		0.000255892	0.000255827						10	0.00616492
	C47G	0.99775	443.444	422.376	0.997638		0.99775	443.444	422.376	0.997638		0.93825	15.1943	14.5184	0.93556		0.14425	0.168566	0.175515	0.149309		6132.22	0.999837						11	0.999847
	C61G	0.98925	92.0233	87.6888	0.988725		0.764	3.23729	3.13075	0.757913		0.957	22.2558	21.2436	0.955043		0.54325	1.18938	1.18036	0.541361		1862.83	0.999463						12	0.999999
	C64Y	0.99975	3999	3808.62	0.999738		0.98675	74.4717	70.973	0.986106		0.99975	3999	3808.62	0.999738		0.98525	66.7966	63.6634	0.984535		1.45056e+07	1						13	0.999999
	D67Y	0.00475	0.00477267	0.00501011	0.00498513		0.245	0.324503	0.335288	0.251098		0.00025	0.000250063	0.000262562	0.000262493		0.00025	0.000250063	0.000262562	0.000262493		1.31547e-06	1.31546e-06						14	5.63909e-07
	N132K	0.00025	0.000250063	0.000262562	0.000262493		0.00725	0.00730295	0.00766529	0.00760698		0.00025	0.000250063	0.000262562	0.000262493		0.09575	0.105889	0.110598	0.099584		6.8939e-08	6.8939e-08						15	4.38376e-07
	M1652I	0.00025	0.000250063	0.000262562	0.000262493		0.00025	0.000250063	0.000262562	0.000262493		0.00025	0.000250063	0.000262562	0.000262493		0.00475	0.00477267	0.00501011	0.00498513		6.8939e-08	6.8939e-08						16	6.25313e-08
	M1652T	0.99975	3999	3808.62	0.999738		0.99975	3999	3808.62	0.999738		0.00125	0.00125156	0.00131406	0.00131234		0.02325	0.0238034	0.0249639	0.0243559		5.00476	0.833465						17	0.972452
	F1662S	0.00975	0.009846	0.0103332	0.0102275		0.00025	0.000250063	0.000262562	0.000262493		0.00075	0.000750563	0.000788061	0.000787441		0.02325	0.0238034	0.0249639	0.0243559		8.14321e-06	8.14314e-06						18	6.25313e-08
	A1669S	0.00025	0.000250063	0.000262562	0.000262493		0.0585	0.0621349	0.0650396	0.0610678		0.04625	0.0484928	0.0507943	0.0483389		0.00025	0.000250063	0.000262562	0.000262493		1.33367e-05	1.33365e-05						19	4.5188e-06
	E1682K	0.00375	0.00376412	0.00395158	0.00393602		0.00025	0.000250063	0.000262562	0.000262493		0.00175	0.00175307	0.00184056	0.00183718		0.00025	0.000250063	0.000262562	0.000262493		7.27312e-06	7.27306e-06						20	2.82236e-06
	T1685A	0.99975	3999	3808.62	0.999738		0.99975	3999	3808.62	0.999738		0.99975	3999	3808.62	0.999738		0.99475	189.476	180.501	0.99449		1.45056e+07	1						21	0.999999
	T1685I	0.99975	3999	3808.62	0.999738		0.99975	3999	3808.62	0.999738		0.99975	3999	3808.62	0.999738		0.9965	284.714	271.204	0.996326		1.45056e+07	1						22	0.999999
	M1689R	0.99975	3999	3808.62	0.999738		0.99975	3999	3808.62	0.999738		0.99975	3999	3808.62	0.999738		0.99975	3999	3808.62	0.999738		1.45056e+07	1						23	0.999999
	R1699W	0.07225	0.0778766	0.0814532	0.0753183		0.017	0.017294	0.018143	0.0178197		0.00025	0.000250063	0.000262562	0.000262493		0.00225	0.00225507	0.00236756	0.00236197		2.13866e-05	2.13861e-05						24	5.95231e-06
	G1706E	0.99975	3999	3808.62	0.999738		0.99975	3999	3808.62	0.999738		0.99975	3999	3808.62	0.999738		0.99975	3999	3808.62	0.999738		1.45056e+07	1						25	0.999999
	A1708E	0.99975	3999	3808.62	0.999738		0.99975	3999	3808.62	0.999738		0.99975	3999	3808.62	0.999738		0.99975	3999	3808.62	0.999738		1.45056e+07	1						26	0.999999
	S1715R	0.99975	3999	3808.62	0.999738		0.99975	3999	3808.62	0.999738		0.99975	3999	3808.62	0.999738		0.99975	3999	3808.62	0.999738		1.45056e+07	1						27	0.999999
	T1720A	0.00025	0.000250063	0.000262562	0.000262493		0.00025	0.000250063	0.000262562	0.000262493		0.00025	0.000250063	0.000262562	0.000262493		0.00025	0.000250063	0.000262562	0.000262493		6.8939e-08	6.8939e-08						28	6.25313e-08
	G1738R	0.99975	3999	3808.62	0.999738		0.99975	3999	3808.62	0.999738		0.99975	3999	3808.62	0.999738		0.99725	362.636	345.416	0.997113		1.45056e+07	1						29	0.999999
	R1751Q	0.00025	0.000250063	0.000262562	0.000262493		0.00025	0.000250063	0.000262562	0.000262493		0.00125	0.00125156	0.00131406	0.00131234		0.00425	0.00426814	0.00448059	0.0044606		3.45023e-07	3.45023e-07						30	6.25313e-08
	L1764P	0.99975	3999	3808.62	0.999738		0.99975	3999	3808.62	0.999738		0.99975	3999	3808.62	0.999738		0.99975	3999	3808.62	0.999738		1.45056e+07	1						31	0.999999
	I1766S	0.99975	3999	3808.62	0.999738		0.99975	3999	3808.62	0.999738		0.99975	3999	3808.62	0.999738		0.99975	3999	3808.62	0.999738		1.45056e+07	1						32	0.999999
	M1775K	0.99975	3999	3808.62	0.999738		0.59975	1.49844	1.4747	0.595911		0.00025	0.000250063	0.000262562	0.000262493		0.00025	0.000250063	0.000262562	0.000262493		1	0.5						33	0.5
	M1775R	0.99975	3999	3808.62	0.999738		0.94675	17.7793	16.9803	0.944384		0.271	0.371742	0.383207	0.277042		0.00175	0.00175307	0.00184056	0.00183718		1459.49	0.999315						34	0.99992
	P1776H	0.01525	0.0154862	0.0162479	0.0159881		0.00025	0.000250063	0.000262562	0.000262493		0.00025	0.000250063	0.000262562	0.000262493		0.00625	0.00628931	0.0066017	0.0065584		4.26608e-06	4.26607e-06						35	3.12969e-07
	G1788V	0.99975	3999	3808.62	0.999738		0.99975	3999	3808.62	0.999738		0.99975	3999	3808.62	0.999738		0.99975	3999	3808.62	0.999738		1.45056e+07	1						36	0.999999
	V1804D	0.00025	0.000250063	0.000262562	0.000262493		0.0585	0.0621349	0.0650396	0.0610678		0.00025	0.000250063	0.000262562	0.000262493		0.00025	0.000250063	0.000262562	0.000262493		6.8939e-08	6.8939e-08						37	6.25313e-08
	V1838E	0.99975	3999	3808.62	0.999738		0.99975	3999	3808.62	0.999738		0.99975	3999	3808.62	0.999738		0.99975	3999	3808.62	0.999738		1.45056e+07	1						38	0.999999
	I1858L	0.00125	0.00125156	0.00131406	0.00131234		0.00725	0.00730295	0.00766529	0.00760698		0.00025	0.000250063	0.000262562	0.000262493		0.00025	0.000250063	0.000262562	0.000262493		3.45023e-07	3.45023e-07						39	6.25313e-08
	P1859R	0.00025	0.000250063	0.000262562	0.000262493		0.00025	0.000250063	0.000262562	0.000262493		0.00075	0.000750563	0.000788061	0.000787441		0.00025	0.000250063	0.000262562	0.000262493		2.06915e-07	2.06915e-07						40	6.25313e-08
	Supplementary Figure 23. Corrected probability of pathogenicity using the standard with reference method. Correction using nmutant = 40 and a = 2 (see Method section). Mutations are classified according to decreasing corrected & combined probabilities.
Class 5		22					18					15					14
Class 5 + 4		23					19					16					15
Class 1		8					8					9					7
Class 1 + 2		13					10					14					13
Class 1 + 2 + 4 + 5
mis Class 1 + 2 + 4 + 5		1					2					4					6
