# Supplementary material for: Functional Assessment of Genetic Variants with Outcomes Adapted to Clinical Decision-Making
Source: PLoS Genet. 2016 Jun 6;12(6):e1006096. doi: 10.1371/journal.pgen.1006096 (PMC4894565; doi:10.1371/journal.pgen.1006096)
Supplement: S15 Table — See S13 Table for details. (XLS) [file pgen.1006096.s044.xls]

## Sheet: Feuil1
S15 Table. Basic and corrected probability of pathogenicity when using the MWW method
Variant	Colony Size assay					Liquid Medium Assay					Spot Formation assay					Yeast Localization assay					Combined odds (CS x SF)	Combined probability (CS x SF)		Corrected odds combined (CS x SF)	Corrected probability combined (CS x SF)
	Probability	Odds	Corrected odds	Corrected probability		Probability	Odds	Corrected odds	Corrected probability		Probability	Odds	Corrected odds	Corrected probability		Probability	Odds	Corrected odds	Corrected probability									Variant Order	Combined Proba MWW	Order figure 2	Sum order
M1689R	0.99975	3999	3808.62	0.999738		0.99975	3999	3808.62	0.999738		0.99425	172.913	164.727	0.993966		0.99975	3999	3808.62	0.999738		691479	0.999999		627381	0.999998			23	0.999999	1	3.9935
G1706E	0.99975	3999	3808.62	0.999738		0.99975	3999	3808.62	0.999738		0.99425	172.913	164.727	0.993966		0.99975	3999	3808.62	0.999738		691479	0.999999		627381	0.999998			25	0.999999	2	3.9935
A1708E	0.99975	3999	3808.62	0.999738		0.99975	3999	3808.62	0.999738		0.99425	172.913	164.727	0.993966		0.99975	3999	3808.62	0.999738		691479	0.999999		627381	0.999998			26	0.999999	3	3.9935
S1715R	0.99975	3999	3808.62	0.999738		0.99975	3999	3808.62	0.999738		0.99425	172.913	164.727	0.993966		0.99975	3999	3808.62	0.999738		691479	0.999999		627381	0.999998			27	0.999999	4	3.9935
L1764P	0.99975	3999	3808.62	0.999738		0.99975	3999	3808.62	0.999738		0.99425	172.913	164.727	0.993966		0.99975	3999	3808.62	0.999738		691479	0.999999		627381	0.999998			31	0.999999	5	3.9935
I1766S	0.99975	3999	3808.62	0.999738		0.99975	3999	3808.62	0.999738		0.99425	172.913	164.727	0.993966		0.99975	3999	3808.62	0.999738		691479	0.999999		627381	0.999998			32	0.999999	6	3.9935
G1788V	0.99975	3999	3808.62	0.999738		0.99975	3999	3808.62	0.999738		0.99425	172.913	164.727	0.993966		0.99975	3999	3808.62	0.999738		691479	0.999999		627381	0.999998			36	0.999999	7	3.9935
V1838E	0.99975	3999	3808.62	0.999738		0.99975	3999	3808.62	0.999738		0.99425	172.913	164.727	0.993966		0.99975	3999	3808.62	0.999738		691479	0.999999		627381	0.999998			38	0.999999	8	3.9935
G1738R	0.99975	3999	3808.62	0.999738		0.99975	3999	3808.62	0.999738		0.99425	172.913	164.727	0.993966		0.99975	3999	3808.62	0.999738		691479	0.999999		627381	0.999998			29	0.999999	9	3.9935
T1685I	0.99975	3999	3808.62	0.999738		0.99975	3999	3808.62	0.999738		0.99425	172.913	164.727	0.993966		0.99975	3999	3808.62	0.999738		691479	0.999999		627381	0.999998			22	0.999999	10	3.9935
T1685A	0.99975	3999	3808.62	0.999738		0.99975	3999	3808.62	0.999738		0.99425	172.913	164.727	0.993966		0.99975	3999	3808.62	0.999738		691479	0.999999		627381	0.999998			21	0.999999	11	3.9935
C44Y	0.99975	3999	3808.62	0.999738		0.99975	3999	3808.62	0.999738		0.99425	172.913	164.727	0.993966		0.99975	3999	3808.62	0.999738		691479	0.999999		627381	0.999998			8	0.999999	12	3.9935
C44F	0.99975	3999	3808.62	0.999738		0.99975	3999	3808.62	0.999738		0.99425	172.913	164.727	0.993966		0.99975	3999	3808.62	0.999738		691479	0.999999		627381	0.999998			7	0.999999	13	3.9935
C64Y	0.99975	3999	3808.62	0.999738		0.84875	5.61157	5.39197	0.843554		0.99425	172.913	164.727	0.993966		0.63725	1.75672	1.72069	0.632446		691479	0.999999		627381	0.999998			13	0.999999	14	3.48
T37K	0.99975	3999	3808.62	0.999738		0.98325	58.7015	55.9538	0.982442		0.97425	37.835	36.0809	0.973032		0.99975	3999	3808.62	0.999738		151302	0.999993		137418	0.999993			4	0.999993	15	3.957
C39R	0.99975	3999	3808.62	0.999738		0.30025	0.429082	0.441073	0.306073		0.99425	172.913	164.727	0.993966		0.99975	3999	3808.62	0.999738		691479	0.999999		627381	0.999998			5	0.999999	16	3.294
C61G	0.99975	3999	3808.62	0.999738		0.76275	3.21496	3.10949	0.756661		0.99425	172.913	164.727	0.993966		0.97825	44.977	42.8829	0.977212		691479	0.999999		627381	0.999998			12	0.999999	17	3.735
C47G	0.97425	37.835	36.0809	0.973032		0.99225	128.032	121.983	0.991869		0.99425	172.913	164.727	0.993966		0.49675	0.987084	0.987691	0.496904		6542.16	0.999847		5943.49	0.999832			11	0.999847	18	3.4575
M18T	0.99525	209.526	199.596	0.995015		0.93475	14.3257	13.6911	0.931932		0.80725	4.18807	4.03625	0.80144		0.55375	1.2409	1.22943	0.551454		877.51	0.998862		805.622	0.99876			1	0.998862	19	3.291
C39Y	0.99975	3999	3808.62	0.999738		0.99975	3999	3808.62	0.999738		0.99425	172.913	164.727	0.993966		0.00825	0.00831863	0.00873093	0.00865536		691479	0.999999		627381	0.999998			6	0.999999	20	3.002
M1775R	0.99975	3999	3808.62	0.999738		0.89225	8.28074	7.93404	0.888069		0.75825	3.1365	3.03477	0.752154		0.00025	0.000250063	0.000262562	0.000262493		12542.9	0.99992		11558.3	0.999913			34	0.99992	21	2.6505
L22S	0.99975	3999	3808.62	0.999738		0.64925	1.85103	1.81051	0.644192		0.00025	0.000250063	0.000262562	0.000262493		0.00025	0.000250063	0.000262562	0.000262493		1	0.5		1	0.5			2	0.5	22	1.6495
M1775K	0.99975	3999	3808.62	0.999738		0.81475	4.39811	4.2363	0.809025		0.00025	0.000250063	0.000262562	0.000262493		0.00025	0.000250063	0.000262562	0.000262493		1	0.5		1	0.5			33	0.5	23	1.815
C47F	0.96125	24.8065	23.6728	0.95947		0.27425	0.377885	0.389421	0.280276		0.00025	0.000250063	0.000262562	0.000262493		0.00025	0.000250063	0.000262562	0.000262493		0.00620316	0.00616492		0.00621559	0.00617719			10	0.00616492	24	1.236
R1699W	0.02325	0.0238034	0.0249639	0.0243559		0.00025	0.000250063	0.000262562	0.000262493		0.00025	0.000250063	0.000262562	0.000262493		0.00025	0.000250063	0.000262562	0.000262493		5.95235e-06	5.95231e-06		6.55458e-06	6.55453e-06			24	5.95231e-06	25	0.024
T1720A	0.00025	0.000250063	0.000262562	0.000262493		0.00025	0.000250063	0.000262562	0.000262493		0.00025	0.000250063	0.000262562	0.000262493		0.00025	0.000250063	0.000262562	0.000262493		6.25313e-08	6.25313e-08		6.8939e-08	6.8939e-08			28	6.25313e-08	26	0.001
P1859R	0.00025	0.000250063	0.000262562	0.000262493		0.00425	0.00426814	0.00448059	0.0044606		0.00025	0.000250063	0.000262562	0.000262493		0.00025	0.000250063	0.000262562	0.000262493		6.25313e-08	6.25313e-08		6.8939e-08	6.8939e-08			40	6.25313e-08	27	0.005
R1751Q	0.00025	0.000250063	0.000262562	0.000262493		0.00025	0.000250063	0.000262562	0.000262493		0.00025	0.000250063	0.000262562	0.000262493		0.00025	0.000250063	0.000262562	0.000262493		6.25313e-08	6.25313e-08		6.8939e-08	6.8939e-08			30	6.25313e-08	28	0.001
E1682K	0.00225	0.00225507	0.00236756	0.00236197		0.00025	0.000250063	0.000262562	0.000262493		0.00125	0.00125156	0.00131406	0.00131234		0.00025	0.000250063	0.000262562	0.000262493		2.82237e-06	2.82236e-06		3.11112e-06	3.11111e-06			20	2.82236e-06	29	0.004
M1652I	0.00025	0.000250063	0.000262562	0.000262493		0.00025	0.000250063	0.000262562	0.000262493		0.00025	0.000250063	0.000262562	0.000262493		0.00525	0.00527771	0.00554013	0.00550961		6.25313e-08	6.25313e-08		6.8939e-08	6.8939e-08			16	6.25313e-08	30	0.006
I31M	0.00025	0.000250063	0.000262562	0.000262493		0.00025	0.000250063	0.000262562	0.000262493		0.00875	0.00882724	0.00926451	0.00917947		0.00325	0.0032606	0.00342307	0.00341139		2.20736e-06	2.20736e-06		2.43251e-06	2.43251e-06			3	2.20736e-06	31	0.0125
I1858L	0.00025	0.000250063	0.000262562	0.000262493		0.00775	0.00781053	0.00819786	0.0081312		0.00025	0.000250063	0.000262562	0.000262493		0.00025	0.000250063	0.000262562	0.000262493		6.25313e-08	6.25313e-08		6.8939e-08	6.8939e-08			39	6.25313e-08	32	0.0085
P1776H	0.00125	0.00125156	0.00131406	0.00131234		0.00025	0.000250063	0.000262562	0.000262493		0.00025	0.000250063	0.000262562	0.000262493		0.00025	0.000250063	0.000262562	0.000262493		3.12969e-07	3.12969e-07		3.45023e-07	3.45023e-07			35	3.12969e-07	33	0.002
F1662S	0.00025	0.000250063	0.000262562	0.000262493		0.00025	0.000250063	0.000262562	0.000262493		0.00025	0.000250063	0.000262562	0.000262493		0.01175	0.0118897	0.0124768	0.012323		6.25313e-08	6.25313e-08		6.8939e-08	6.8939e-08			18	6.25313e-08	34	0.0125
V1804D	0.00025	0.000250063	0.000262562	0.000262493		0.00175	0.00175307	0.00184056	0.00183718		0.00025	0.000250063	0.000262562	0.000262493		0.00025	0.000250063	0.000262562	0.000262493		6.25313e-08	6.25313e-08		6.8939e-08	6.8939e-08			37	6.25313e-08	35	0.0025
A1669S	0.00025	0.000250063	0.000262562	0.000262493		0.00175	0.00175307	0.00184056	0.00183718		0.01775	0.0180708	0.0189572	0.0186045		0.00025	0.000250063	0.000262562	0.000262493		4.51882e-06	4.5188e-06		4.97744e-06	4.97741e-06			19	4.5188e-06	36	0.02
N132K	0.00175	0.00175307	0.00184056	0.00183718		0.01225	0.0124019	0.0130139	0.0128468		0.00025	0.000250063	0.000262562	0.000262493		0.06325	0.0675207	0.0706582	0.0659951		4.38377e-07	4.38376e-07		4.83262e-07	4.83262e-07			15	4.38376e-07	37	0.0775
D67Y	0.00225	0.00225507	0.00236756	0.00236197		0.32175	0.474383	0.486561	0.327306		0.00025	0.000250063	0.000262562	0.000262493		0.00025	0.000250063	0.000262562	0.000262493		5.63909e-07	5.63909e-07		6.21632e-07	6.21632e-07			14	5.63909e-07	38	0.3245
M1652T	0.99975	3999	3808.62	0.999738		0.75525	3.0858	2.98648	0.749152		0.00875	0.00882724	0.00926451	0.00917947		0.03275	0.0338589	0.0354917	0.0342752		35.3001	0.972452		35.285	0.97244			17	0.972452	39	1.7965
K45Q	0.37925	0.610954	0.622487	0.383662		0.79275	3.82509	3.69056	0.786806		0.99425	172.913	164.727	0.993966		0.63725	1.75672	1.72069	0.632446		105.642	0.990623		102.54	0.990342			9	0.990623	40	2.8035
Sensitivity	0.96 (24/25)			0.96 (24/25)		0.64 (16/25)			0.64 (16/25)		0.76 (19/25)			0.76 (19/25)		0.64 (16/25)			0.64 (16/25)			0.84 (21/25)			0.84 (21/25)
Specificity	0.87 (13/15)			0.87 (13/15)		0.80 (12/15)			0.80 (12/15)		0.93 (14/15)			0.93 (14/15)		0.87 (13/15)			0.87 (13/15)			0.87 (13/15)			0.87 (13/15)
Accuracy	0.93 (37/40)			0.93 (37/40)		0.70 (28/40)			0.70 (28/40)		0.83 (33/40)			0.83 (33/40)		0.73 (29/40)			0.73 (29/40)			0.85 (34/40)			0.85 (34/40)
See S13 Table for details.

## Sheet: Feuil2
	Variant	CS					LM					SF					YL					Corrected odds combined (CS x SF)	Corrected probability combined (CS x SF)
		Probability	Odds	Corrected odds	Corrected probability		Probability	Odds	Corrected odds	Corrected probability		Probability	Odds	Corrected odds	Corrected probability		Probability	Odds	Corrected odds	Corrected probability									Variant Order	Combined Proba MWW
	M18T	0.99525	209.526	199.596	0.995015		0.93475	14.3257	13.6911	0.931932		0.80725	4.18807	4.03625	0.80144		0.55375	1.2409	1.22943	0.551454		805.622	0.99876				Class 5: pathogenic		1	0.998862
	L22S	0.99975	3999	3808.62	0.999738		0.64925	1.85103	1.81051	0.644192		0.00025	0.000250063	0.000262562	0.000262493		0.00025	0.000250063	0.000262562	0.000262493		1	0.5				Class 4: likely pathogenic		2	0.5
	I31M	0.00025	0.000250063	0.000262562	0.000262493		0.00025	0.000250063	0.000262562	0.000262493		0.00875	0.00882724	0.00926451	0.00917947		0.00325	0.0032606	0.00342307	0.00341139		2.43251e-06	2.43251e-06				Class 3: uncertain		3	2.20736e-06
	T37K	0.99975	3999	3808.62	0.999738		0.98325	58.7015	55.9538	0.982442		0.97425	37.835	36.0809	0.973032		0.99975	3999	3808.62	0.999738		137418	0.999993				Class 2: likely neutral		4	0.999993
	C39R	0.99975	3999	3808.62	0.999738		0.30025	0.429082	0.441073	0.306073		0.99425	172.913	164.727	0.993966		0.99975	3999	3808.62	0.999738		627381	0.999998				Class 1: neutral		5	0.999999
	C39Y	0.99975	3999	3808.62	0.999738		0.99975	3999	3808.62	0.999738		0.99425	172.913	164.727	0.993966		0.00825	0.00831863	0.00873093	0.00865536		627381	0.999998						6	0.999999
	C44F	0.99975	3999	3808.62	0.999738		0.99975	3999	3808.62	0.999738		0.99425	172.913	164.727	0.993966		0.99975	3999	3808.62	0.999738		627381	0.999998						7	0.999999
	C44Y	0.99975	3999	3808.62	0.999738		0.99975	3999	3808.62	0.999738		0.99425	172.913	164.727	0.993966		0.99975	3999	3808.62	0.999738		627381	0.999998						8	0.999999
	K45Q	0.37925	0.610954	0.622487	0.383662		0.79275	3.82509	3.69056	0.786806		0.99425	172.913	164.727	0.993966		0.63725	1.75672	1.72069	0.632446		102.54	0.990342						9	0.990623
	C47F	0.96125	24.8065	23.6728	0.95947		0.27425	0.377885	0.389421	0.280276		0.00025	0.000250063	0.000262562	0.000262493		0.00025	0.000250063	0.000262562	0.000262493		0.00621559	0.00617719						10	0.00616492
	C47G	0.97425	37.835	36.0809	0.973032		0.99225	128.032	121.983	0.991869		0.99425	172.913	164.727	0.993966		0.49675	0.987084	0.987691	0.496904		5943.49	0.999832						11	0.999847
	C61G	0.99975	3999	3808.62	0.999738		0.76275	3.21496	3.10949	0.756661		0.99425	172.913	164.727	0.993966		0.97825	44.977	42.8829	0.977212		627381	0.999998						12	0.999999
	C64Y	0.99975	3999	3808.62	0.999738		0.84875	5.61157	5.39197	0.843554		0.99425	172.913	164.727	0.993966		0.63725	1.75672	1.72069	0.632446		627381	0.999998						13	0.999999
	D67Y	0.00225	0.00225507	0.00236756	0.00236197		0.32175	0.474383	0.486561	0.327306		0.00025	0.000250063	0.000262562	0.000262493		0.00025	0.000250063	0.000262562	0.000262493		6.21632e-07	6.21632e-07						14	5.63909e-07
	N132K	0.00175	0.00175307	0.00184056	0.00183718		0.01225	0.0124019	0.0130139	0.0128468		0.00025	0.000250063	0.000262562	0.000262493		0.06325	0.0675207	0.0706582	0.0659951		4.83262e-07	4.83262e-07						15	4.38376e-07
	M1652I	0.00025	0.000250063	0.000262562	0.000262493		0.00025	0.000250063	0.000262562	0.000262493		0.00025	0.000250063	0.000262562	0.000262493		0.00525	0.00527771	0.00554013	0.00550961		6.8939e-08	6.8939e-08						16	6.25313e-08
	M1652T	0.99975	3999	3808.62	0.999738		0.75525	3.0858	2.98648	0.749152		0.00875	0.00882724	0.00926451	0.00917947		0.03275	0.0338589	0.0354917	0.0342752		35.285	0.97244						17	0.972452
	F1662S	0.00025	0.000250063	0.000262562	0.000262493		0.00025	0.000250063	0.000262562	0.000262493		0.00025	0.000250063	0.000262562	0.000262493		0.01175	0.0118897	0.0124768	0.012323		6.8939e-08	6.8939e-08						18	6.25313e-08
	A1669S	0.00025	0.000250063	0.000262562	0.000262493		0.00175	0.00175307	0.00184056	0.00183718		0.01775	0.0180708	0.0189572	0.0186045		0.00025	0.000250063	0.000262562	0.000262493		4.97744e-06	4.97741e-06						19	4.5188e-06
	E1682K	0.00225	0.00225507	0.00236756	0.00236197		0.00025	0.000250063	0.000262562	0.000262493		0.00125	0.00125156	0.00131406	0.00131234		0.00025	0.000250063	0.000262562	0.000262493		3.11112e-06	3.11111e-06						20	2.82236e-06
	T1685A	0.99975	3999	3808.62	0.999738		0.99975	3999	3808.62	0.999738		0.99425	172.913	164.727	0.993966		0.99975	3999	3808.62	0.999738		627381	0.999998						21	0.999999
	T1685I	0.99975	3999	3808.62	0.999738		0.99975	3999	3808.62	0.999738		0.99425	172.913	164.727	0.993966		0.99975	3999	3808.62	0.999738		627381	0.999998						22	0.999999
	M1689R	0.99975	3999	3808.62	0.999738		0.99975	3999	3808.62	0.999738		0.99425	172.913	164.727	0.993966		0.99975	3999	3808.62	0.999738		627381	0.999998						23	0.999999
	R1699W	0.02325	0.0238034	0.0249639	0.0243559		0.00025	0.000250063	0.000262562	0.000262493		0.00025	0.000250063	0.000262562	0.000262493		0.00025	0.000250063	0.000262562	0.000262493		6.55458e-06	6.55453e-06						24	5.95231e-06
	G1706E	0.99975	3999	3808.62	0.999738		0.99975	3999	3808.62	0.999738		0.99425	172.913	164.727	0.993966		0.99975	3999	3808.62	0.999738		627381	0.999998						25	0.999999
	A1708E	0.99975	3999	3808.62	0.999738		0.99975	3999	3808.62	0.999738		0.99425	172.913	164.727	0.993966		0.99975	3999	3808.62	0.999738		627381	0.999998						26	0.999999
	S1715R	0.99975	3999	3808.62	0.999738		0.99975	3999	3808.62	0.999738		0.99425	172.913	164.727	0.993966		0.99975	3999	3808.62	0.999738		627381	0.999998						27	0.999999
	T1720A	0.00025	0.000250063	0.000262562	0.000262493		0.00025	0.000250063	0.000262562	0.000262493		0.00025	0.000250063	0.000262562	0.000262493		0.00025	0.000250063	0.000262562	0.000262493		6.8939e-08	6.8939e-08						28	6.25313e-08
	G1738R	0.99975	3999	3808.62	0.999738		0.99975	3999	3808.62	0.999738		0.99425	172.913	164.727	0.993966		0.99975	3999	3808.62	0.999738		627381	0.999998						29	0.999999
	R1751Q	0.00025	0.000250063	0.000262562	0.000262493		0.00025	0.000250063	0.000262562	0.000262493		0.00025	0.000250063	0.000262562	0.000262493		0.00025	0.000250063	0.000262562	0.000262493		6.8939e-08	6.8939e-08						30	6.25313e-08
	L1764P	0.99975	3999	3808.62	0.999738		0.99975	3999	3808.62	0.999738		0.99425	172.913	164.727	0.993966		0.99975	3999	3808.62	0.999738		627381	0.999998						31	0.999999
	I1766S	0.99975	3999	3808.62	0.999738		0.99975	3999	3808.62	0.999738		0.99425	172.913	164.727	0.993966		0.99975	3999	3808.62	0.999738		627381	0.999998						32	0.999999
	M1775K	0.99975	3999	3808.62	0.999738		0.81475	4.39811	4.2363	0.809025		0.00025	0.000250063	0.000262562	0.000262493		0.00025	0.000250063	0.000262562	0.000262493		1	0.5						33	0.5
	M1775R	0.99975	3999	3808.62	0.999738		0.89225	8.28074	7.93404	0.888069		0.75825	3.1365	3.03477	0.752154		0.00025	0.000250063	0.000262562	0.000262493		11558.3	0.999913						34	0.99992
	P1776H	0.00125	0.00125156	0.00131406	0.00131234		0.00025	0.000250063	0.000262562	0.000262493		0.00025	0.000250063	0.000262562	0.000262493		0.00025	0.000250063	0.000262562	0.000262493		3.45023e-07	3.45023e-07						35	3.12969e-07
	G1788V	0.99975	3999	3808.62	0.999738		0.99975	3999	3808.62	0.999738		0.99425	172.913	164.727	0.993966		0.99975	3999	3808.62	0.999738		627381	0.999998						36	0.999999
	V1804D	0.00025	0.000250063	0.000262562	0.000262493		0.00175	0.00175307	0.00184056	0.00183718		0.00025	0.000250063	0.000262562	0.000262493		0.00025	0.000250063	0.000262562	0.000262493		6.8939e-08	6.8939e-08						37	6.25313e-08
	V1838E	0.99975	3999	3808.62	0.999738		0.99975	3999	3808.62	0.999738		0.99425	172.913	164.727	0.993966		0.99975	3999	3808.62	0.999738		627381	0.999998						38	0.999999
	I1858L	0.00025	0.000250063	0.000262562	0.000262493		0.00775	0.00781053	0.00819786	0.0081312		0.00025	0.000250063	0.000262562	0.000262493		0.00025	0.000250063	0.000262562	0.000262493		6.8939e-08	6.8939e-08						39	6.25313e-08
	P1859R	0.00025	0.000250063	0.000262562	0.000262493		0.00425	0.00426814	0.00448059	0.0044606		0.00025	0.000250063	0.000262562	0.000262493		0.00025	0.000250063	0.000262562	0.000262493		6.8939e-08	6.8939e-08						40	6.25313e-08
	Supplementary Figure 24. Corrected probability of pathogenicity using the MWW method. Correction using nmutant = 40 and a = 2 (see Method section). Mutations are classified according to decreasing corrected & combined probabilities.
Class 5		22					15					18					15
Class 5 + 4		24					16					19					16
Class 1		9					7					10					9
Class 1 + 2		13					12					14					13
Class 1 + 2 + 4 + 5
mis Class 1 + 2 + 4 + 5		2					1					5					6
