# Supplementary material for: Functional Assessment of Genetic Variants with Outcomes Adapted to Clinical Decision-Making
Source: PLoS Genet. 2016 Jun 6;12(6):e1006096. doi: 10.1371/journal.pgen.1006096 (PMC4894565; doi:10.1371/journal.pgen.1006096)
Supplement: S17 Table — Sensitivity and specificity are defined here as the distance between the best cut-off fluctuation and the position of the pathogenic and neutral mutations, respectively, which reflects the accuracy of the quantile system of variant classification. For instance, the MWW method exhibits a null sensitivity in variant classification if the p values of the pathogenic mutations are in the grey area (class 3), and shows a maximal sensitivity in variant classification if the p values are in the pink area (class 4) or beyond (class 5). Misclassification is defined as class 4 or 5 for the neutral mutations and class 2 or 1 for the pathogenic mutations. See S9 Table for further details. The framed text indicates differences, as compared to the probability system of classification (S9 Table) (XLS) [file pgen.1006096.s046.xls]

## Sheet: Feuil1
S17 Table. Effect of functional assay parameters upon the quantile system of classification
Parameters	Standard method		Standard with reference method		MWW method	Figure
Position of pathogenic mutations	+++		+++		+++	S25A
	Shift from the neutral sector towards the pathogenic sector increases both sensitivity and specificity.		As in the standard method.		As in the standard method but the increase stops when no more overlap with the BRCA1 reference distribution.
Position of neutral mutations	+++		+++		+++	S25B
	Shift from the neutral sector towards the pathogenic sector decreases both sensitivity and specificity.		As in the standard method.		No effect, except a complete misclassification of the pathogenic mutations when the WT reference distribution is left on one side of all the neutral and pathogenic distributions with no overlap.
Position of WT reference	0		+++		+++	S25C
	No effect.		Shift of the median towards the null value decreases sensitivity and specificity. Negative values of the WT reference median invert the fluctuation of the best cut-off.		No effect, except a complete misclassification of the pathogenic mutations when the WT reference distribution falls outside of the range of the neutral and pathogenic distributions, with no overlap.
Experimental sensitivity	+++		+++		+++	S25D
	Decrease of the experimental sensitivity decreases specificity. This is advantageous, as the neutral region is contaminated by pathogenic mutations (presence of false negatives).		As in the standard method.		As in the standard method.
Experimental specificity	+++		+++		+++	S25D
	Decrease of the experimental specificity decreases sensitivity. This is advantageous, as the pathogenic region is contaminated by neutral mutations (presence of false positives).		As in the standard method.		As in the standard method.
Number of neutral mutations	0		0		0	S26A
	Decrease of neutral mutations slightly shifts the best cut-off distribution towards the neutral sector, but no impact on sensitivity and specificity.		As in the standard method.		As in the standard method.
Number of pathogenic mutations	0		0		0	S26A
	Decrease of pathogenic mutations slightly shifts the best cut-off distribution towards the pathogenic sector, but no impact on sensitivity and specificity.		As in the standard method.		No effect.
Number of mutant values	0		0		0	S26B
	No effect (and no more best cut-off fluctuation when nmutant = 1).		No effect (and no more best cut-off fluctuation when nmutant = nBRCA1 = 1).		Decrease of the number of mutant values narrows the best cut-off fluctuation, with no effect on variant classification. No more best cut-off fluctuation when nmutant = nBRCA1 = 1.
Number of WT BRCA1 values	0		+++		0	S26B
	No effect.		Loss of sensitivity with the decrease of the number of BRCA1 values, but maximal sensitivity when nBRCA1 = 1. No more best cut-off fluctuation when nmutant = nBRCA1 = 1.		Decrease of the number of mutant values narrows the best cut-off fluctuation, with no effect on variant classification. No more best cut-off fluctuation when nmutant = nBRCA1 = 1.
Range of mutant distributions	0		0		0	S27
	No effect (and no more best cut-off fluctuation when the range is null).		No effect (and no more best cut-off fluctuation when the range of mutant and BRCA1 distributions are null).		As in the standard with reference method.
Range of WT BRCA1 distribution	0		0		0	S27
	No effect.		No effect (decrease of the range decreases the best cut-off fluctuation, with no more fluctuation when the range of mutant and BRCA1 distributions are null).		No effect (and no more best cut-off fluctuation when the range of mutant and BRCA1 distributions are null).
Sensitivity and specificity are defined here as the distance between the best cut-off fluctuation and the position of the pathogenic and neutral mutations, respectively, which reflects the accuracy of the quantile system of variant classification. For instance, the MWW method exhibits a null sensitivity in variant classification if the p values of the pathogenic mutations are in the grey area (cl…
